# Supplementary material for: Integrated miRNA/cytokine/chemokine profiling reveals severity-associated step changes and principal correlates of fatality in COVID-19
Source: iScience. 2021 Dec 20;25(1):103672. doi: 10.1016/j.isci.2021.103672 (PMC8686203; doi:10.1016/j.isci.2021.103672)
Supplement: Table S1: Cohort 1 characteristics and data: Age, sex, and ethnicity data for the whole cohort and per severity group, related to Figures 1–6 [file mmc2.xlsx]

## Sheet: 1. Age, Sex, Ethnicity
Table S1 (related to Figures 1-6): Cohort 1 characteristics and data: Age, sex, and ethnicity data for the whole cohort and per severity group.
Age	All	Mild	Moderate	Severe
Median	63	59	62	64
Minimum	22	22	27	31
Maximum	97	84	90	97
	Sex (F/M)	Ethnicity (BAME)
All	22/36	6
Mild	9/12	3
Moderate	6/14	0
Severe	7/10	3
