# Supplementary material for: Integrated miRNA/cytokine/chemokine profiling reveals severity-associated step changes and principal correlates of fatality in COVID-19
Source: iScience. 2021 Dec 20;25(1):103672. doi: 10.1016/j.isci.2021.103672 (PMC8686203; doi:10.1016/j.isci.2021.103672)
Supplement: Table S2: Cohort 1 characteristics and data: Clinical measurements for the whole cohort and per severity group, related to Figures 1–6 [file mmc3.xlsx]

## Sheet: 2. Clinical measurements
Table S2 (related to Figures 1-6): Cohort 1 characteristics and data: Clinical measurements for the whole cohort and per severity group.
	BMI	admission Fi02	admission o2 sats	admission RR	admission temperature	admission HR	admission BP systolic	admission BP diastolic	White blood cell count (×10^9/liter)	Lymphocytes (×10^9/liter)	Neutrophils (×10^9/liter)	Eosinophils (×10^9/liter)	Monocytes (×10^9/liter)	Basophils (×10^9/liter)	Haemoglobin (g/litre)	MCV (femtoliters)	Haematocrit	Platelets (×109/liter)	Na (mEq/Litre)	K (mEq/Litre)	Urea (mg/dL)	Creatinine (micromol/litre))	CRP (mg/liter)	Albumin (g/liter)	Globulin (g/litre)	Alkaline phosphatase (U/liter)	Alanine aminotransferase (U/liter)	Bilirubin (μM)
Median (all)	28.3	21	96	19.5	37.1	91.5	126	74	7.25	1.1	5.4	0	0.4	0	132	87.9	0.395	242.5	136	4	6	80	71	39	28	76.5	41.5	10
Minimum (all)	13.6	21	28	15	35.9	60	97	33	3.7	0.2	0.5	0	0	0	82	61.2	0.232	78	128	2.8	2.2	41	3.3	17	22	48	14	3
Maximum (all)	42	100	100	38	39.5	126	194	113	27.1	3.1	22.8	0.5	1.6	0.1	173	107	0.5	625	145	5.1	25.3	468	356.5	51	40	241	181	298
Median (mild)	27.8	21	97	19	37	86	126	68	6.9	1.1	4.3	0	0.3	0	130	88.05	0.395	247	137	4	5.7	75.5	48.6	38	27.5	79	52	9.5
Minimum (mild)	20.3	21	92	16	35.9	60	99	33	4.1	0.2	0.5	0	0	0	86	78.8	0.29	153	133	3.3	2.2	41	3.3	25	22	52	18	4
Maximum (mild)	37.3	35	100	28	39.4	126	160	95	27.1	3.1	22.8	0.5	0.8	0.1	173	98.9	0.496	625	143	4.6	16.5	157	193	51	30	181	139	28
Median (moderate)	28.7	24	95	18.5	37.4	87.5	123	72.5	7.35	1.3	5.35	0	0.5	0	123.5	89	0.37	262	134	3.9	5.8	78.5	68	37.5	26	67.5	35	11
Minimum (moderate)	13.6	21	28	16	36.1	63	97	35	4.2	0.6	2.8	0	0.2	0	82	79.7	0.232	78	128	3.2	2.7	63	14.6	17	22	48	14	3
Maximum (moderate)	42	60	100	28	39.5	120	156	95	19	2.6	17	0.2	1.6	0.1	155	107	0.45	583	145	4.4	25.2	144	216	48	31	177	181	298
Median (severe)	27.7	28	95	22	37.7	99	133	82	8.2	0.9	6.2	0	0.3	0	143	84.75	0.43	173	134.5	4	8.55	90	131.5	39	30	85.5	36	10
Minimum (severe)	21.3	21	80	15	36.2	60	116	45	3.7	0.4	2.8	0	0.16	0	98	61.2	0.28	124	131	2.8	2.9	52	23	22	23	52	25	5
Maximum (severe)	33.1	100	99	38	39.1	123	194	113	16.2	1.72	14.7	0.28	1.1	0.1	168	93.4	0.5	447	139	5.1	25.3	468	356.5	47	40	241	181	26
