# Supplementary material for: Integrated miRNA/cytokine/chemokine profiling reveals severity-associated step changes and principal correlates of fatality in COVID-19
Source: iScience. 2021 Dec 20;25(1):103672. doi: 10.1016/j.isci.2021.103672 (PMC8686203; doi:10.1016/j.isci.2021.103672)
Supplement: Table S3: Cohort 1 characteristics and data: Cohort comorbidities and symptoms, related to Figures 1–6 [file mmc4.xlsx]

## Sheet: 3. Comorbidities and symptoms
Table S3 (related to Figures 1-6): Cohort 1 characteristics and data: Cohort comorbidities and symptoms.
	Hypertension	Ischaemic Heart Diseae	Chronic lung disease (non asthma)	Asthma	Diabetes	Other comorbidities	Fever	Cough	Shortness of breath	Myalgia	Fatigue	GI_symptoms	Headache
Number (all)	20	3	8	13	13	29	27	31	37	13	13	13	5
Percentage (all)	34.4828	5.17241	13.7931	22.4138	22.4138	50	46.5517	53.4483	63.7931	22.4138	22.4138	22.4138	8.62069
Number (mild)	4	2	2	5	5	10	10	10	9	4	3	5	3
Percentage (mild)	19.0476	9.52381	9.52381	23.8095	23.8095	47.619	47.619	47.619	42.8571	19.0476	14.2857	23.8095	14.2857
Number (moderate)	6	0	4	5	3	10	6	10	13	2	4	3	2
Percentage (moderate)	30	0	20	25	15	50	30	50	65	10	20	15	10
Number (severe)	10	1	2	3	5	9	11	11	15	7	6	5	0
Percentage (severe)	58.8235	5.88235	11.7647	17.6471	29.4118	52.9412	64.7059	64.7059	88.2353	41.1765	35.2941	29.4118	0
