# Supplementary material for: Integrated miRNA/cytokine/chemokine profiling reveals severity-associated step changes and principal correlates of fatality in COVID-19
Source: iScience. 2021 Dec 20;25(1):103672. doi: 10.1016/j.isci.2021.103672 (PMC8686203; doi:10.1016/j.isci.2021.103672)
Supplement: Table S4: Cohort 1 characteristics and data: Sampling information for the whole cohort and per severity group, related to Figures 1–6 [file mmc5.xlsx]

## Sheet: 4. Sampling information
Table S4 (related to Figures 1-6): Cohort 1 characteristics and data: Sampling information for the whole cohort and per severity group.
	Illness onset to admission (days)	Illnes onset to last sample (days)	Day recruited	Number of samples per patient		Number of patients with all timepoints within 2 weeks of illness onset
Median (all)	2	5	3	2		48 (82.8%)
Minimum (all)	1	1	0	1
Maximum (all)	11	146	28	8
Median (mild)	1	4	2	2		18 (85.7%)
Minimum (mild)	1	1	1	1
Maximum (mild)	9	146	24	8
Median (moderate)	2	4.5	3	2		20 (100%)
Minimum (moderate)	1	1	1	1
Maximum (moderate)	4	10	28	6
Median (severe)	1	8	3	3		10 (58.8%)
Minimum (severe)	1	1	0	1
Maximum (severe)	11	112	13	8
