# Supplementary material for: Integrated miRNA/cytokine/chemokine profiling reveals severity-associated step changes and principal correlates of fatality in COVID-19
Source: iScience. 2021 Dec 20;25(1):103672. doi: 10.1016/j.isci.2021.103672 (PMC8686203; doi:10.1016/j.isci.2021.103672)
Supplement: Table S5: MiRNA profiling of COVID-19 patients: Severe vs Mild and Moderate, related to Figure 1 [file mmc6.xlsx]

## Sheet: 5. MiRNA profiling - Severe
Table S5 (related to Figure 1): MiRNA profiling of COVID-19 patients: Severe vs Mild and Moderate.
Statistics for all 280 detected miRNAs for comparisons (Severe vs Mild and Moderate) including all samples (corresponding to Figure 1A) and first available (corresponding to Figure 1C) samples for each patient.
All samples	miRNA	BH adjusted MW test P value - severe vs mild/moderate	LFC Severe-(Mild+Moderate)					First samples only	miRNA	LFC Severe-(Mild+Moderate)	MW test P value - severe vs mild/moderate
	hsa-miR-4454+hsa-miR-7975	2.07573e-05	1.75406						hsa-miR-4454+hsa-miR-7975	1.83145	0.000782642
	hsa-miR-451a	0.00103184	-1.21813						hsa-miR-1285-5p	1.33805	0.00163331
	hsa-miR-323a-3p	0.0139654	-1.37885						hsa-miR-451a	-1.20666	0.00508574
	hsa-miR-188-5p	0.0230576	-1.11314						hsa-miR-320e	1.31422	0.00965295
	hsa-miR-432-5p	0.0336854	-1.10531						hsa-miR-144-3p	-1.94246	0.0104919
	hsa-miR-433-3p	0.0336854	-0.993718						hsa-miR-29b-3p	1.83997	0.0104919
	hsa-miR-371a-5p	0.0336854	-0.831448						hsa-miR-1246	0.529113	0.0412649
	hsa-miR-3144-3p	0.0506937	-0.770888						hsa-miR-188-5p	-1.08463	0.0529677
	hsa-miR-302d-3p	0.0541226	-0.752591						hsa-miR-1972	1.58391	0.0597655
	hsa-miR-134-3p	0.0644484	-0.719046						hsa-miR-151a-5p	-1.11943	0.0672551
	hsa-miR-612	0.0644484	-1.11761						hsa-miR-1253	0.87501	0.075635
	hsa-let-7a-5p	0.0644484	0.696945						hsa-miR-574-5p	0.94725	0.0814018
	hsa-miR-548ah-5p	0.0644484	-0.987904						hsa-miR-4516	0.883817	0.0909647
	hsa-miR-4787-5p	0.0644484	-0.807844						hsa-let-7a-5p	0.662559	0.104621
	hsa-miR-764	0.0644484	-0.683653						hsa-miR-1305	0.824634	0.108844
	hsa-miR-4536-5p	0.0657445	-0.866584						hsa-miR-764	-0.567201	0.116043
	hsa-miR-627-3p	0.0657445	-0.689486						hsa-miR-888-5p	0.91195	0.116043
	hsa-miR-212-3p	0.0657445	-0.720505						hsa-miR-627-5p	0.85997	0.139502
	hsa-miR-4516	0.0657445	0.976976						hsa-miR-132-3p	0.890005	0.142961
	hsa-miR-630	0.0657445	1.13367						hsa-miR-212-3p	-0.525379	0.151304
	hsa-miR-651-5p	0.0685501	-0.730485						hsa-miR-450a-2-3p	0.586883	0.152629
	hsa-miR-4536-3p	0.0701723	-0.77908						hsa-miR-184	0.716353	0.162776
	hsa-miR-29b-3p	0.0748441	1.48121						hsa-miR-432-5p	-0.638595	0.166452
	hsa-miR-181d-3p	0.0768254	-0.647534						hsa-miR-505-3p	-0.629569	0.168033
	hsa-miR-922	0.0805069	-0.748604						hsa-miR-1228-3p	-0.512719	0.171747
	hsa-miR-1278	0.0816714	-0.675109						hsa-miR-939-5p	-0.430411	0.177161
	hsa-miR-328-5p	0.0816714	-0.640479						hsa-miR-502-5p	0.898579	0.177167
	hsa-miR-181a-3p	0.0816714	-0.6515						hsa-miR-183-5p	0.557469	0.177167
	hsa-let-7f-5p	0.0816714	1.06959						hsa-miR-24-3p	1.26374	0.184551
	hsa-miR-574-5p	0.0816714	0.930186						hsa-miR-323a-3p	-0.925432	0.19031
	hsa-miR-508-5p	0.0836555	-0.753311						hsa-miR-26a-5p	0.967203	0.196198
	hsa-miR-24-3p	0.0837593	1.25421						hsa-miR-4286	0.740314	0.202215
	hsa-miR-210-5p	0.097391	-0.685736						hsa-miR-3147	-0.536793	0.206189
	hsa-miR-519c-3p	0.100804	-0.663143						hsa-miR-495-3p	-0.978169	0.208363
	hsa-miR-495-3p	0.102965	-1.16796						hsa-miR-802	0.679882	0.208363
	hsa-miR-203a-5p	0.110033	-0.660976						hsa-miR-548ah-5p	-0.629485	0.208363
	hsa-miR-29a-3p	0.110033	1.02237						hsa-miR-340-5p	-0.678691	0.212386
	hsa-miR-409-3p	0.111539	-0.606969						hsa-miR-6721-5p	-0.373914	0.218716
	hsa-miR-382-5p	0.111716	-1.11021						hsa-miR-22-3p	0.806016	0.221054
	hsa-miR-381-3p	0.111716	-0.595252						hsa-miR-1255a	0.619627	0.2276
	hsa-miR-942-5p	0.111716	-0.605075						hsa-miR-152-3p	-0.456535	0.231781
	hsa-miR-7-5p	0.111716	-0.668673						hsa-miR-590-5p	-0.80786	0.234279
	hsa-miR-144-3p	0.111716	-1.05616						hsa-miR-548e-5p	0.645198	0.238517
	hsa-miR-548m	0.111716	-0.67669						hsa-miR-378e	0.429786	0.245383
	hsa-miR-873-3p	0.111716	-0.769265						hsa-miR-362-5p	-0.372562	0.24539
	hsa-miR-22-3p	0.111716	0.937296						hsa-miR-4461	-0.383467	0.259551
	hsa-miR-26a-5p	0.111716	1.01062						hsa-miR-25-5p	0.4679	0.266832
	hsa-miR-1249-3p	0.111716	-0.55558						hsa-miR-142-3p	0.602224	0.269712
	hsa-miR-3605-5p	0.111716	-0.698842						hsa-miR-130a-3p	0.474291	0.269712
	hsa-miR-548ar-5p	0.111716	-0.628529						hsa-miR-532-3p	0.573995	0.289544
	hsa-miR-1283	0.111716	1.14737						hsa-miR-644a	-0.363839	0.292617
	hsa-miR-320e	0.111716	0.747724						hsa-miR-151a-3p	-0.672211	0.300529
	hsa-miR-6721-5p	0.120907	-0.721325						hsa-let-7g-5p	0.372981	0.300529
	hsa-miR-548j-3p	0.134056	-0.556179						hsa-miR-1973	-0.435907	0.308579
	hsa-miR-5001-5p	0.140659	-0.628071						hsa-miR-433-3p	-0.377697	0.308579
	hsa-miR-4461	0.143368	-0.581915						hsa-miR-181a-2-3p	-0.325082	0.316767
	hsa-miR-376a-3p	0.157893	-0.945459						hsa-miR-203a-5p	-0.38395	0.321787
	hsa-miR-152-3p	0.168506	-0.523706						hsa-miR-563	0.70905	0.321787
	hsa-miR-301b-3p	0.168506	-0.661859						hsa-miR-499a-5p	-0.455399	0.325094
	hsa-miR-4284	0.168506	-0.576366						hsa-miR-652-3p	-0.625491	0.325094
	hsa-miR-148a-3p	0.173817	0.478225						hsa-miR-922	-0.555959	0.325094
	hsa-miR-499a-5p	0.175801	-0.613175						hsa-miR-7-5p	-0.605256	0.325094
	hsa-miR-3613-3p	0.182051	-0.594124						hsa-miR-137	0.481112	0.325094
	hsa-miR-127-3p	0.187768	-0.585344						hsa-miR-181a-3p	-0.171403	0.330193
	hsa-miR-1285-5p	0.187768	0.568692						hsa-miR-485-3p	-0.445376	0.333558
	hsa-miR-526b-5p	0.189254	-0.541759						hsa-miR-376a-3p	-0.93324	0.333558
	hsa-miR-937-3p	0.189321	-0.555472						hsa-miR-487a-3p	0.524163	0.333558
	hsa-miR-543	0.200093	-0.853565						hsa-miR-1283	0.942275	0.333558
	hsa-miR-210-3p	0.200093	-0.577665						hsa-miR-125b-5p	-0.346328	0.338755
	hsa-miR-221-3p	0.200093	0.770558						hsa-miR-514b-5p	0.173021	0.342161
	hsa-miR-376c-3p	0.211536	-1.03212						hsa-miR-409-3p	-0.452578	0.350902
	hsa-miR-4707-5p	0.211536	-0.491609						hsa-miR-376c-3p	-0.899637	0.350902
	hsa-miR-27b-3p	0.211536	0.518251						hsa-miR-517c-3p+hsa-miR-519a-3p	-0.165067	0.356287
	hsa-let-7g-5p	0.227195	0.405148						hsa-miR-548m	-0.354348	0.35978
	hsa-miR-208b-3p	0.227476	-0.697781						hsa-miR-548aa+hsa-miR-548t-3p	0.680881	0.35978
	hsa-miR-208a-3p	0.250447	-0.571705						hsa-miR-155-5p	-0.316522	0.368795
	hsa-miR-525-5p	0.250447	-0.597161						hsa-miR-450a-5p	-0.570425	0.377946
	hsa-miR-487b-5p	0.250447	-0.557896						hsa-miR-3605-5p	-0.332364	0.383637
	hsa-miR-615-3p	0.250447	-0.706017						hsa-miR-4488	0.413069	0.393032
	hsa-miR-10b-5p	0.282186	-0.687613						hsa-miR-508-5p	-0.32355	0.393032
	hsa-miR-650	0.282186	-0.436154						hsa-let-7c-5p	-0.573298	0.396655
	hsa-miR-107	0.287332	0.592406						hsa-miR-136-5p	-0.34549	0.396655
	hsa-miR-1224-3p	0.287332	-0.32729						hsa-miR-23b-3p	0.441822	0.415901
	hsa-miR-576-3p	0.287332	-0.516229						hsa-miR-34a-5p	-0.520357	0.415901
	hsa-miR-603	0.287332	-0.450899						hsa-miR-1295a	-0.289246	0.415901
	hsa-miR-1228-3p	0.287332	-0.478041						hsa-miR-208a-3p	-0.0905681	0.422042
	hsa-miR-1972	0.287332	1.1478						hsa-miR-3144-3p	-0.24611	0.422042
	hsa-miR-769-5p	0.297559	-0.453263						hsa-miR-148a-3p	0.26581	0.425723
	hsa-miR-1268b	0.297559	-0.634568						hsa-miR-29a-3p	0.653314	0.425723
	hsa-miR-142-3p	0.301483	0.745662						hsa-miR-150-5p	-0.420616	0.431984
	hsa-miR-769-3p	0.301483	-0.428921						hsa-miR-299-3p	0.366132	0.431984
	hsa-miR-18b-5p	0.301483	-0.319216						hsa-miR-128-3p	-0.509431	0.435676
	hsa-miR-136-5p	0.301483	-0.392608						hsa-miR-143-3p	-0.571578	0.435676
	hsa-miR-301a-5p	0.314329	-0.652237						hsa-miR-107	0.367497	0.435676
	hsa-miR-1253	0.314329	0.455995						hsa-miR-324-3p	0.397156	0.435676
	hsa-miR-485-3p	0.317251	-0.433767						hsa-miR-221-3p	0.356505	0.44576
	hsa-miR-125b-5p	0.322307	-0.369719						hsa-miR-651-5p	-0.226378	0.44576
	hsa-miR-598-3p	0.329562	0.435471						hsa-miR-361-5p	0.573602	0.447149
	hsa-miR-377-3p	0.332625	-0.406206						hsa-let-7d-5p	0.605407	0.45227
	hsa-miR-20a-5p+hsa-miR-20b-5p	0.338969	0.20971						hsa-miR-526b-5p	-0.117125	0.45227
	hsa-miR-19b-3p	0.34523	0.227804						hsa-miR-18a-5p	0.422877	0.455973
	hsa-miR-548ar-3p	0.34523	-0.475195						hsa-miR-448	0.456356	0.455973
	hsa-miR-626	0.34523	-0.54866						hsa-miR-639	0.434036	0.455973
	hsa-miR-130a-3p	0.355123	0.3734						hsa-miR-127-3p	-0.425575	0.455973
	hsa-miR-1973	0.358399	-0.509118						hsa-miR-29c-3p	0.62998	0.466313
	hsa-miR-1295a	0.358399	-0.665228						hsa-miR-337-3p	0.27293	0.466313
	hsa-miR-340-5p	0.375447	-0.427198						hsa-miR-1323	0.403335	0.466313
	hsa-miR-10a-5p	0.375447	-0.401815						hsa-miR-27b-3p	-0.0139035	0.467831
	hsa-miR-423-3p	0.393067	0.57672						hsa-miR-19b-3p	-0.194593	0.473084
	hsa-miR-106a-5p+hsa-miR-17-5p	0.395553	0.22187						hsa-miR-1185-2-3p	0.454591	0.47678
	hsa-miR-93-5p	0.395553	0.306858						hsa-miR-627-3p	-0.0160852	0.483685
	hsa-miR-412-3p	0.395553	-0.411737						hsa-miR-93-5p	-0.0221711	0.487371
	hsa-miR-888-5p	0.395553	0.412592						hsa-miR-30e-5p	0.329127	0.487371
	hsa-miR-148b-3p	0.401816	-0.438158						hsa-miR-3613-3p	-0.128905	0.494407
	hsa-miR-106b-5p	0.401816	0.582788						hsa-miR-10a-5p	-0.191818	0.494414
	hsa-miR-362-5p	0.401816	-0.478396						hsa-miR-324-5p	-0.432273	0.498085
	hsa-miR-369-3p	0.415251	-0.484525						hsa-miR-518b	-0.485021	0.498085
	hsa-miR-548v	0.421671	-0.306914						hsa-miR-503-5p	-0.769564	0.498085
	hsa-miR-548aa+hsa-miR-548t-3p	0.421671	-0.195759						hsa-miR-197-3p	0.326372	0.498085
	hsa-miR-126-3p	0.421837	0.312124						hsa-miR-769-3p	-0.272559	0.498085
	hsa-miR-19a-3p	0.434619	0.188471						hsa-miR-873-3p	-0.294499	0.498085
	hsa-miR-370-3p	0.434619	-0.576473						hsa-miR-495-5p	0.294256	0.498085
	hsa-miR-23b-3p	0.446185	0.534562						hsa-miR-548q	-0.0923706	0.505262
	hsa-let-7d-5p	0.455357	0.895388						hsa-miR-519c-3p	-0.273254	0.505269
	hsa-miR-29c-3p	0.463342	0.633404						hsa-miR-1537-3p	-0.554725	0.519877
	hsa-miR-421	0.478036	0.385998						hsa-miR-584-3p	-0.295633	0.519877
	hsa-miR-939-5p	0.487603	-0.441574						hsa-miR-1278	-0.19137	0.527349
	hsa-miR-361-5p	0.494574	0.427602						hsa-miR-342-3p	-0.620019	0.530951
	hsa-miR-454-3p	0.501601	-0.428371						hsa-miR-650	-0.19124	0.538571
	hsa-miR-4485-3p	0.509449	-0.294415						hsa-miR-335-5p	-0.563485	0.542141
	hsa-miR-301b-5p	0.509449	-0.505003						hsa-miR-191-5p	0.513618	0.542141
	hsa-miR-597-5p	0.509449	-0.40467						hsa-miR-199b-5p	-0.106589	0.542141
	hsa-miR-1185-5p	0.509449	-0.502719						hsa-miR-1290	0.0917496	0.544214
	hsa-miR-182-3p	0.51038	-0.415227						hsa-miR-337-5p	0.392888	0.549912
	hsa-miR-137	0.51038	-0.411884						hsa-miR-942-5p	0.0136449	0.561369
	hsa-miR-378e	0.51038	0.106684						hsa-miR-301a-3p	0.02754	0.564861
	hsa-miR-644a	0.510727	-0.375116						hsa-miR-412-3p	-0.19754	0.572934
	hsa-miR-505-3p	0.518288	-0.217911						hsa-miR-27a-3p	0.0389208	0.57294
	hsa-miR-660-5p	0.518288	0.259077						hsa-let-7b-5p	-0.346757	0.576387
	hsa-miR-132-3p	0.521416	0.294487						hsa-miR-4787-5p	-0.0854914	0.576387
	hsa-miR-374a-5p	0.521814	0.897731						hsa-miR-33b-5p	0.415349	0.578768
	hsa-miR-125a-5p	0.522231	0.897854						hsa-miR-377-3p	-0.118236	0.58802
	hsa-miR-191-5p	0.541987	0.449929						hsa-miR-543	-0.65343	0.596399
	hsa-miR-363-3p	0.541987	0.169351						hsa-miR-1249-3p	-0.0541003	0.59641
	hsa-miR-378d	0.541987	-0.531263						hsa-miR-548ar-3p	-0.108648	0.596416
	hsa-miR-517c-3p+hsa-miR-519a-3p	0.541987	-0.312354						hsa-miR-185-5p	-0.038799	0.599759
	hsa-miR-3147	0.541987	-0.38528						hsa-miR-98-5p	0.409254	0.599759
	hsa-miR-1290	0.541987	-0.4778						hsa-miR-145-5p	-0.217379	0.599759
	hsa-miR-1197	0.541987	-0.314551						hsa-miR-522-3p	0.336555	0.608316
	hsa-miR-301a-3p	0.545261	0.121475						hsa-miR-1224-3p	0.00301911	0.608316
	hsa-miR-585-3p	0.554118	-0.481629						hsa-miR-134-3p	-0.054315	0.608316
	hsa-miR-200a-3p	0.558833	-0.461622						hsa-miR-378f	-0.415389	0.6116
	hsa-miR-584-3p	0.560764	-0.458094						hsa-miR-3614-5p	0.228845	0.614305
	hsa-miR-185-5p	0.596989	0.104552						hsa-miR-181d-3p	-0.321353	0.62032
	hsa-miR-425-5p	0.597488	0.275052						hsa-miR-425-5p	0.346924	0.623542
	hsa-miR-15a-5p	0.600766	0.339394						hsa-miR-20a-5p+hsa-miR-20b-5p	-0.384547	0.623542
	hsa-miR-15b-5p	0.600766	0.423657						hsa-miR-370-3p	-0.353893	0.623542
	hsa-miR-514b-5p	0.600766	-0.406922						hsa-miR-197-5p	-0.372653	0.626361
	hsa-miR-450a-5p	0.600766	-0.185874						hsa-miR-28-5p	-0.467677	0.632427
	hsa-miR-767-5p	0.600766	-0.484068						hsa-miR-199a-5p	0.0445229	0.638518
	hsa-miR-498	0.600766	0.172539						hsa-miR-106a-5p+hsa-miR-17-5p	-0.251721	0.644633
	hsa-miR-582-5p	0.603396	-0.381346						hsa-miR-187-3p	0.195996	0.644633
	hsa-miR-4488	0.603396	-0.349375						hsa-miR-4536-3p	-0.0982881	0.644633
	hsa-miR-1302	0.606883	-0.479521						hsa-miR-625-5p	-0.0927074	0.647716
	hsa-miR-16-5p	0.616777	0.147011						hsa-miR-570-3p	0.47548	0.647716
	hsa-miR-18a-5p	0.616777	0.42826						hsa-miR-19a-3p	-0.244255	0.659943
	hsa-miR-5010-3p	0.651179	-0.249751						hsa-miR-374a-5p	0.466583	0.659943
	hsa-miR-411-5p	0.654746	0.167712						hsa-miR-937-3p	-0.227223	0.659943
	hsa-miR-652-3p	0.655337	-0.0882459						hsa-miR-382-5p	-0.38376	0.67226
	hsa-miR-379-5p	0.673018	0.100317						hsa-miR-585-3p	0.00387994	0.675564
	hsa-miR-197-5p	0.673018	-0.446093						hsa-miR-615-3p	-0.172842	0.681814
	hsa-miR-532-3p	0.676623	-0.456351						hsa-miR-576-3p	0.0236637	0.681818
	hsa-miR-4647	0.693914	-0.260361						hsa-miR-222-3p	0.300103	0.684663
	hsa-miR-514a-3p	0.694492	-0.296101						hsa-miR-548a-5p	0.169093	0.684663
	hsa-miR-199a-5p	0.695681	0.113679						hsa-miR-4707-5p	0.0333565	0.697151
	hsa-miR-891a-5p	0.695681	-0.418298						hsa-miR-18b-5p	-0.00563803	0.707048
	hsa-miR-186-5p	0.70208	-0.465336						hsa-miR-5001-5p	0.130457	0.707052
	hsa-miR-27a-3p	0.70208	0.143732						hsa-let-7f-5p	0.0888693	0.709719
	hsa-miR-211-5p	0.70208	-0.422452						hsa-miR-660-5p	0.138763	0.709719
	hsa-miR-1255a	0.724079	-0.334896						hsa-miR-208b-3p	-0.0922399	0.719793
	hsa-let-7b-5p	0.725904	-0.358633						hsa-miR-126-3p	0.134557	0.722366
	hsa-miR-548a-5p	0.725904	-0.37091						hsa-miR-642a-5p	0.15585	0.722366
	hsa-miR-34a-5p	0.725904	-0.372372						hsa-miR-411-5p	0.167726	0.722366
	hsa-miR-145-5p	0.729588	0.0436376						hsa-miR-95-3p	0.194312	0.732608
	hsa-miR-187-3p	0.738498	-0.355878						hsa-miR-146a-5p	0.0860246	0.735087
	hsa-miR-222-3p	0.738498	0.328758						hsa-miR-612	-0.425905	0.735087
	hsa-miR-378f	0.741298	-0.326293						hsa-miR-130b-3p	-0.0311111	0.745506
	hsa-miR-551b-3p	0.741298	-0.185783						hsa-miR-363-3p	-0.164616	0.747879
	hsa-miR-593-3p	0.752658	-0.160254						hsa-miR-1296-3p	0.32967	0.747879
	hsa-miR-30e-3p	0.754577	0.127864						hsa-miR-4536-5p	-0.143184	0.760741
	hsa-miR-28-5p	0.754577	0.357292						hsa-miR-513a-3p	0.175109	0.760741
	hsa-miR-933	0.754577	-0.268458						hsa-miR-582-5p	-0.0553241	0.771503
	hsa-miR-146a-5p	0.755894	0.235064						hsa-miR-664a-3p	0.223107	0.771507
	hsa-miR-33b-5p	0.755894	-0.291397						hsa-miR-210-5p	0.0299645	0.771507
	hsa-miR-92a-3p	0.757729	0.28387						hsa-miR-598-3p	0.0558531	0.773667
	hsa-miR-518b	0.757729	0.417065						hsa-miR-200a-3p	-0.292799	0.773667
	hsa-miR-98-5p	0.757729	0.428844						hsa-miR-512-5p	0.352568	0.773667
	hsa-miR-503-5p	0.757729	-0.243087						hsa-miR-1185-5p	-0.118092	0.773667
	hsa-miR-487a-3p	0.757729	-0.21054						hsa-miR-148b-3p	-0.273505	0.786655
	hsa-miR-542-3p	0.757729	-0.40061						hsa-miR-25-3p	-0.0718804	0.786655
	hsa-miR-513a-3p	0.757729	0.0656286						hsa-miR-125a-5p	0.0695385	0.786655
	hsa-miR-4286	0.777164	0.0717219						hsa-miR-1197	-0.105849	0.786655
	hsa-miR-574-3p	0.777164	-0.0108828						hsa-miR-210-3p	0.220286	0.797766
	hsa-miR-302a-3p	0.782378	-0.215814						hsa-miR-525-5p	0.0489626	0.797766
	hsa-miR-625-5p	0.78307	0.132946						hsa-miR-487b-3p	-0.0985674	0.799702
	hsa-miR-512-5p	0.78828	-0.28699						hsa-miR-378i	0.0642249	0.799702
	hsa-miR-25-5p	0.796503	-0.248013						hsa-miR-30b-5p	-0.100079	0.799702
	hsa-miR-423-5p	0.798691	-0.136981						hsa-miR-302d-3p	-0.118128	0.804368
	hsa-miR-548e-5p	0.802386	-0.295242						hsa-miR-302a-3p	0.0464625	0.810984
	hsa-miR-365a-3p+hsa-miR-365b-3p	0.803069	-0.438487						hsa-miR-3168	-0.0740709	0.812803
	hsa-miR-1246	0.812777	-0.25148						hsa-miR-26b-5p	-0.00123327	0.812803
	hsa-let-7c-5p	0.819753	-0.262052						hsa-miR-603	-0.0914375	0.812803
	hsa-miR-183-5p	0.819753	-0.328841						hsa-miR-378d	-0.3056	0.812803
	hsa-miR-30e-5p	0.819753	-0.0147746						hsa-miR-133a-3p	0.199239	0.824256
	hsa-miR-522-3p	0.819753	-0.312807						hsa-miR-548g-3p	0.138696	0.825956
	hsa-miR-497-5p	0.819753	0.108245						hsa-miR-374b-5p	-0.0325971	0.825956
	hsa-miR-30b-5p	0.819753	0.146592						hsa-miR-574-3p	-0.0831605	0.825956
	hsa-miR-448	0.819753	0.0385293						hsa-miR-186-5p	-0.378623	0.825956
	hsa-miR-563	0.819753	-0.161748						hsa-miR-211-5p	0.160635	0.837579
	hsa-miR-1537-3p	0.823413	-0.0020426						hsa-miR-4284	-0.098664	0.837579
	hsa-miR-181a-5p	0.85639	0.134729						hsa-miR-933	0.0474391	0.837579
	hsa-miR-337-5p	0.85639	-0.0148775						hsa-miR-32-5p	-0.134827	0.839158
	hsa-miR-130b-3p	0.85639	-0.0132745						hsa-miR-299-5p	0.320245	0.839158
	hsa-miR-3168	0.85639	-0.200379						hsa-miR-4485-3p	0.217727	0.850943
	hsa-miR-1185-2-3p	0.85639	0.00038564						hsa-miR-21-5p	0.0487999	0.852403
	hsa-miR-1262	0.857033	-0.296639						hsa-miR-15a-5p	0.260338	0.852403
	hsa-miR-642a-5p	0.858327	-0.216235						hsa-let-7e-5p	0.0628365	0.852403
	hsa-miR-140-5p	0.858327	0.462723						hsa-miR-223-3p	-0.239194	0.86436
	hsa-miR-151a-3p	0.865495	-0.0124642						hsa-miR-371a-5p	0.363267	0.86436
	hsa-miR-766-3p	0.865495	0.0793213						hsa-miR-487b-5p	-0.0478233	0.86436
	hsa-miR-155-5p	0.873466	0.157532						hsa-miR-30e-3p	0.0287595	0.86569
	hsa-miR-510-3p	0.875555	-0.193264						hsa-miR-421	-0.0962966	0.86569
	hsa-miR-324-3p	0.886427	-0.230335						hsa-miR-551b-3p	0.182915	0.86569
	hsa-miR-122-5p	0.889681	0.108322						hsa-miR-378h	-0.0291346	0.86569
	hsa-miR-28-3p	0.889681	-0.0956566						hsa-miR-369-3p	-0.038319	0.87781
	hsa-miR-1296-3p	0.889681	-0.227851						hsa-miR-514a-3p	0.0617005	0.877812
	hsa-miR-23a-3p	0.89028	-0.308253						hsa-miR-199a-3p+hsa-miR-199b-3p	-0.141078	0.879014
	hsa-miR-151a-5p	0.899583	-0.0949194						hsa-miR-28-3p	-0.113787	0.879014
	hsa-miR-26b-5p	0.899882	0.00459243						hsa-miR-301a-5p	0.157396	0.879014
	hsa-miR-378h	0.899882	-0.175945						hsa-miR-365a-3p+hsa-miR-365b-3p	-0.197355	0.879014
	hsa-miR-299-5p	0.899882	-0.00828118						hsa-miR-92a-3p	0.0738276	0.884551
	hsa-miR-95-3p	0.910536	-0.0516066						hsa-miR-181a-5p	0.127545	0.884551
	hsa-miR-487b-3p	0.918284	-0.0879492						hsa-miR-5010-3p	0.259873	0.891299
	hsa-miR-639	0.921695	-0.106349						hsa-miR-140-5p	-0.276912	0.892372
	hsa-miR-299-3p	0.924189	-0.0324614						hsa-miR-630	0.210997	0.892372
	hsa-miR-337-3p	0.924189	-0.228574						hsa-miR-891a-5p	-0.0227423	0.892372
	hsa-miR-502-5p	0.928994	0.0111461						hsa-miR-626	0.063922	0.904817
	hsa-miR-199a-3p+hsa-miR-199b-3p	0.941872	-0.158549						hsa-miR-328-5p	-0.0352691	0.904817
	hsa-miR-25-3p	0.941872	-0.0267263						hsa-miR-106b-5p	-0.187083	0.905759
	hsa-miR-802	0.941872	-0.226674						hsa-miR-548ar-5p	-0.0881895	0.905759
	hsa-miR-590-5p	0.945265	0.0665477						hsa-miR-548j-3p	0.20187	0.905759
	hsa-miR-570-3p	0.945265	0.00883269						hsa-miR-381-3p	0.102375	0.919173
	hsa-miR-3614-5p	0.945265	-0.232344						hsa-miR-542-3p	0.0188353	0.931933
	hsa-miR-1305	0.945265	-0.0237182						hsa-miR-1268b	-0.032001	0.945523
	hsa-miR-627-5p	0.945265	-0.0524954						hsa-miR-23a-3p	-0.106679	0.946065
	hsa-miR-495-5p	0.945265	-0.082271						hsa-miR-122-5p	0.0604604	0.946065
	hsa-miR-199b-5p	0.945265	-0.0685101						hsa-miR-423-5p	0.0183069	0.946065
	hsa-miR-128-3p	0.947611	0.0617621						hsa-miR-10b-5p	0.00702767	0.946065
	hsa-miR-378i	0.947611	-0.0320546						hsa-miR-15b-5p	-0.0415279	0.946065
	hsa-miR-378g	0.948089	-0.207419						hsa-miR-378g	-0.000319514	0.946065
	hsa-miR-223-3p	0.951309	-0.0247014						hsa-miR-301b-5p	-0.0705093	0.946065
	hsa-miR-664a-3p	0.951777	-0.145457						hsa-miR-423-3p	0.0096024	0.959128
	hsa-miR-30d-5p	0.952712	-0.512212						hsa-miR-4647	0.0904605	0.959128
	hsa-miR-133a-3p	0.952712	-0.147776						hsa-miR-593-3p	0.0478358	0.959128
	hsa-miR-150-5p	0.958143	-0.0475812						hsa-miR-30d-5p	-0.0415356	0.959536
	hsa-miR-548g-3p	0.958143	-0.256425						hsa-miR-766-3p	-0.0625156	0.959536
	hsa-miR-197-3p	0.958143	0.0906791						hsa-miR-1302	0.0393683	0.959536
	hsa-miR-374b-5p	0.961715	0.49164						hsa-miR-510-3p	0.0467117	0.973017
	hsa-miR-184	0.961715	-0.167136						hsa-miR-767-5p	-0.004768	0.973017
	hsa-miR-181a-2-3p	0.967489	-0.0715942						hsa-miR-498	-0.0883501	0.986371
	hsa-miR-21-5p	0.969155	-0.0525631						hsa-miR-597-5p	-0.0649594	0.986371
	hsa-miR-143-3p	0.969155	-0.00955417						hsa-miR-454-3p	-0.067633	0.986371
	hsa-let-7e-5p	0.969155	0.236765						hsa-miR-1262	-0.0210412	0.986371
	hsa-miR-548q	0.969155	-0.00366652						hsa-miR-16-5p	-0.171339	0.986507
	hsa-miR-450a-2-3p	0.969567	-0.184643						hsa-miR-379-5p	-0.190567	1
	hsa-miR-1323	0.97521	-0.140002						hsa-miR-182-3p	0.0760505	1
	hsa-miR-324-5p	0.990626	0.261976						hsa-miR-497-5p	-0.120639	1
	hsa-miR-32-5p	0.990626	0.172275						hsa-miR-548v	-0.0384271	1
	hsa-miR-335-5p	0.990626	-0.134858						hsa-miR-301b-3p	0.231266	1
	hsa-miR-342-3p	0.990962	-0.0956135						hsa-miR-769-5p	-0.0712409	1
