# Supplementary material for: Integrated miRNA/cytokine/chemokine profiling reveals severity-associated step changes and principal correlates of fatality in COVID-19
Source: iScience. 2021 Dec 20;25(1):103672. doi: 10.1016/j.isci.2021.103672 (PMC8686203; doi:10.1016/j.isci.2021.103672)
Supplement: Table S6: MiRNA profiling of COVID-19 patients: Mild vs Severe and Moderate, related to Figure 2 [file mmc7.xlsx]

## Sheet: 6. MiRNA profiling - Mild
Table S6 (related to Figure 2): MiRNA profiling of COVID-19 patients: Mild vs Severe and Moderate.
Statistics for all 280 detected miRNAs for comparisons (Mild vs Moderate and Severe) including all samples (corresponding to Figure 2A) and first available (corresponding to Figure 2C) samples for each patient.
All samples	miRNA	BH adjusted MW test P value - Mild vs Moderate/Severe	LFC					First samples only	miRNA	MW test P value Mild vs Moderate/Severe	LFC Mild-(Severe+Moderate)
	hsa-miR-451a	0.0459209	0.926172						hsa-miR-590-5p	0.0102461	1.52685
	hsa-miR-495-3p	0.0459209	1.47451						hsa-miR-1973	0.0112969	1.39733
	hsa-miR-376a-3p	0.0728761	1.17796						hsa-miR-548g-3p	0.0180768	1.70984
	hsa-miR-340-5p	0.0728761	0.899262						hsa-miR-128-3p	0.0206955	1.44491
	hsa-miR-148b-3p	0.0728761	0.745153						hsa-miR-495-3p	0.0216377	1.29782
	hsa-let-7b-5p	0.0728761	0.905686						hsa-miR-143-3p	0.0246868	1.32749
	hsa-miR-146a-5p	0.0728761	1.13615						hsa-miR-151a-5p	0.0269165	1.29034
	hsa-miR-423-5p	0.0728761	0.71219						hsa-miR-499a-5p	0.0280938	1.0132
	hsa-miR-23a-3p	0.0728761	0.857493						hsa-miR-485-3p	0.0305795	1.40271
	hsa-miR-432-5p	0.0936544	1.25555						hsa-miR-340-5p	0.031409	0.628807
	hsa-miR-499a-5p	0.0965298	0.825634						hsa-miR-363-3p	0.0346539	1.47324
	hsa-miR-150-5p	0.0965298	1.40286						hsa-miR-150-5p	0.0347376	1.67213
	hsa-miR-223-3p	0.117157	0.838886						hsa-miR-324-5p	0.0361094	1.39127
	hsa-miR-199a-3p+hsa-miR-199b-3p	0.117234	0.974871						hsa-miR-188-5p	0.0407859	0.617364
	hsa-miR-21-5p	0.117848	0.495567						hsa-miR-518b	0.0407859	1.49786
	hsa-miR-143-3p	0.119513	0.957566						hsa-miR-323a-3p	0.0441753	1.25446
	hsa-miR-122-5p	0.127632	1.38199						hsa-miR-144-3p	0.0459556	0.852576
	hsa-miR-543	0.129978	0.924085						hsa-miR-1537-3p	0.0459556	1.35548
	hsa-miR-1537-3p	0.129978	1.06116						hsa-let-7b-5p	0.0459556	0.715107
	hsa-miR-10b-5p	0.136154	0.852449						hsa-miR-19a-3p	0.0516556	0.941376
	hsa-miR-25-3p	0.136154	0.668501						hsa-miR-342-3p	0.0579239	1.26626
	hsa-miR-433-3p	0.136822	0.932825						hsa-miR-432-5p	0.0627973	1.1331
	hsa-miR-106a-5p+hsa-miR-17-5p	0.145591	0.876209						hsa-miR-451a	0.0663052	0.722732
	hsa-miR-382-5p	0.150175	1.3015						hsa-let-7c-5p	0.0723216	1.18434
	hsa-miR-185-5p	0.150175	0.699513						hsa-miR-652-3p	0.0777153	0.985504
	hsa-miR-323a-3p	0.167507	0.894003						hsa-miR-409-3p	0.0805303	1.22017
	hsa-miR-188-5p	0.167507	0.582556						hsa-miR-625-5p	0.0805303	0.937636
	hsa-miR-376c-3p	0.167507	1.19279						hsa-miR-23a-3p	0.0805303	0.545148
	hsa-miR-142-3p	0.167507	0.55841						hsa-miR-433-3p	0.0834261	0.891529
	hsa-miR-191-5p	0.167507	1.17754						hsa-miR-3168	0.0834261	0.883666
	hsa-miR-16-5p	0.167507	0.511362						hsa-miR-28-5p	0.0893511	1.11811
	hsa-miR-186-5p	0.167507	0.621723						hsa-miR-152-3p	0.100548	0.60939
	hsa-miR-625-5p	0.167507	0.679754						hsa-miR-505-3p	0.10608	0.684407
	hsa-miR-26b-5p	0.167507	0.744899						hsa-miR-644a	0.10608	0.567602
	hsa-miR-485-3p	0.179904	0.751575						hsa-miR-376a-3p	0.10608	0.94514
	hsa-miR-92a-3p	0.179904	0.75424						hsa-miR-337-5p	0.107432	0.934856
	hsa-miR-199a-5p	0.19128	0.702823						hsa-miR-151a-3p	0.109675	0.89311
	hsa-miR-152-3p	0.194211	0.545152						hsa-miR-6721-5p	0.118452	0.67373
	hsa-miR-4461	0.20634	0.529777						hsa-miR-106a-5p+hsa-miR-17-5p	0.120371	0.81309
	hsa-miR-19a-3p	0.20634	0.876835						hsa-miR-199a-3p+hsa-miR-199b-3p	0.121026	0.726033
	hsa-miR-20a-5p+hsa-miR-20b-5p	0.208023	0.805771						hsa-miR-223-3p	0.124284	0.762457
	hsa-miR-301b-3p	0.210855	0.684157						hsa-miR-107	0.125005	0.795175
	hsa-miR-126-3p	0.210855	0.613472						hsa-miR-320e	0.128295	-0.483634
	hsa-miR-19b-3p	0.224274	0.787269						hsa-miR-185-5p	0.129082	0.643684
	hsa-miR-134-3p	0.227321	0.544185						hsa-miR-425-5p	0.13326	0.904919
	hsa-let-7g-5p	0.227755	0.628238						hsa-miR-19b-3p	0.1345	0.917143
	hsa-miR-4536-3p	0.238065	0.643135						hsa-miR-148b-3p	0.141924	0.458334
	hsa-miR-93-5p	0.238065	0.97665						hsa-miR-26b-5p	0.141924	0.568022
	hsa-miR-4536-5p	0.238582	0.613756						hsa-miR-381-3p	0.141924	0.690675
	hsa-miR-128-3p	0.238582	0.775136						hsa-miR-423-3p	0.143131	0.848522
	hsa-miR-922	0.241334	0.574782						hsa-miR-1285-5p	0.146412	-0.605805
	hsa-miR-409-3p	0.241334	0.748953						hsa-miR-199a-5p	0.147603	0.560959
	hsa-miR-342-3p	0.241334	0.840082						hsa-miR-92a-3p	0.149878	0.566774
	hsa-miR-1278	0.242593	0.468599						hsa-miR-543	0.154491	0.865504
	hsa-miR-381-3p	0.242593	0.544519						hsa-miR-30e-3p	0.155706	0.93998
	hsa-let-7c-5p	0.274069	0.921525						hsa-miR-122-5p	0.155706	1.13204
	hsa-miR-107	0.282629	0.81313						hsa-miR-30d-5p	0.155706	0.577288
	hsa-miR-361-5p	0.282949	0.785508						hsa-miR-335-5p	0.160515	0.996172
	hsa-miR-302d-3p	0.298283	0.463422						hsa-miR-26a-5p	0.170463	0.533502
	hsa-let-7d-5p	0.299803	0.839855						hsa-miR-548m	0.170463	0.546465
	hsa-miR-4707-5p	0.309125	0.484852						hsa-miR-450a-5p	0.170463	0.844381
	hsa-miR-942-5p	0.314155	0.556339						hsa-miR-21-5p	0.170463	0.40088
	hsa-miR-627-3p	0.317285	0.50635						hsa-miR-382-5p	0.175604	1.06803
	hsa-miR-1246	0.317285	0.576237						hsa-miR-222-3p	0.175604	0.863896
	hsa-miR-548g-3p	0.317285	0.676399						hsa-miR-517c-3p+hsa-miR-519a-3p	0.176703	0.53682
	hsa-miR-181d-3p	0.321765	0.431992						hsa-miR-664a-3p	0.176703	0.765217
	hsa-miR-328-5p	0.321765	0.498063						hsa-miR-423-5p	0.186224	0.493984
	hsa-miR-7-5p	0.321765	0.554333						hsa-miR-20a-5p+hsa-miR-20b-5p	0.191706	0.870682
	hsa-miR-518b	0.321765	0.649332						hsa-miR-374a-5p	0.191706	1.19512
	hsa-miR-98-5p	0.321765	0.809909						hsa-miR-146a-5p	0.191706	0.598149
	hsa-miR-212-3p	0.333766	0.428173						hsa-miR-10b-5p	0.191706	0.765912
	hsa-miR-144-3p	0.333766	0.847376						hsa-miR-15b-5p	0.191706	0.748823
	hsa-miR-548m	0.333766	0.475659						hsa-miR-582-5p	0.19276	0.631688
	hsa-miR-873-3p	0.333766	0.461698						hsa-miR-3147	0.192767	0.609479
	hsa-miR-5001-5p	0.333766	0.453758						hsa-miR-29c-3p	0.197303	0.962367
	hsa-miR-15a-5p	0.333766	0.901618						hsa-miR-487b-3p	0.197303	0.734537
	hsa-miR-15b-5p	0.333766	0.569121						hsa-miR-4461	0.198353	0.321234
	hsa-miR-378i	0.333766	0.551691						hsa-miR-93-5p	0.208848	0.761717
	hsa-miR-371a-5p	0.338602	0.410529						hsa-miR-16-5p	0.208848	0.397683
	hsa-miR-22-3p	0.341212	0.938782						hsa-miR-208b-3p	0.209879	0.577979
	hsa-miR-208b-3p	0.341564	0.638775						hsa-let-7d-5p	0.212834	0.951921
	hsa-miR-612	0.343104	0.649773						hsa-miR-132-3p	0.214798	0.686427
	hsa-miR-148a-3p	0.349763	0.299722						hsa-miR-126-3p	0.214798	0.480984
	hsa-miR-132-3p	0.349763	0.546592						hsa-miR-548e-5p	0.218836	-0.578613
	hsa-miR-26a-5p	0.358454	0.594627						hsa-miR-376c-3p	0.220866	0.835353
	hsa-miR-363-3p	0.360158	0.58662						hsa-miR-133a-3p	0.221882	0.65863
	hsa-miR-3144-3p	0.360257	0.380882						hsa-miR-522-3p	0.224958	0.577446
	hsa-let-7a-5p	0.360257	0.351203						hsa-miR-221-3p	0.227055	0.656269
	hsa-miR-210-5p	0.360257	0.436872						hsa-miR-4707-5p	0.233363	0.486242
	hsa-miR-1249-3p	0.360257	0.478418						hsa-miR-764	0.237566	0.46794
	hsa-miR-210-3p	0.360257	0.410721						hsa-miR-18a-5p	0.239793	0.83931
	hsa-miR-301a-5p	0.360257	0.552209						hsa-miR-922	0.246345	0.670454
	hsa-miR-1973	0.360257	0.609055						hsa-let-7f-5p	0.246345	0.677796
	hsa-miR-548a-5p	0.360257	0.503756						hsa-miR-191-5p	0.253018	0.879666
	hsa-miR-181a-5p	0.360257	0.80534						hsa-miR-548ar-3p	0.254018	0.547776
	hsa-miR-151a-5p	0.360257	0.726732						hsa-miR-23b-3p	0.259815	0.582291
	hsa-miR-505-3p	0.36929	0.387166						hsa-miR-448	0.259815	0.543448
	hsa-miR-651-5p	0.375845	0.386842						hsa-miR-25-3p	0.259815	0.444617
	hsa-miR-181a-3p	0.375845	0.419548						hsa-miR-1224-3p	0.260816	0.440993
	hsa-miR-508-5p	0.38615	0.464696						hsa-miR-27a-3p	0.264262	0.670089
	hsa-miR-27b-3p	0.38615	0.550312						hsa-miR-22-3p	0.266734	0.54296
	hsa-miR-3613-3p	0.393218	0.477632						hsa-miR-374b-5p	0.266734	0.584774
	hsa-miR-519c-3p	0.393793	0.395206						hsa-miR-140-5p	0.266734	0.609523
	hsa-miR-6721-5p	0.393793	0.38122						hsa-miR-1972	0.273777	-0.866282
	hsa-miR-370-3p	0.393793	0.543425						hsa-miR-142-3p	0.273777	0.312168
	hsa-miR-378d	0.393793	0.547526						hsa-miR-660-5p	0.273777	0.488113
	hsa-miR-514b-5p	0.393793	0.515111						hsa-miR-574-3p	0.273777	0.481224
	hsa-miR-208a-3p	0.402239	0.538785						hsa-miR-32-5p	0.273777	0.795241
	hsa-miR-130a-3p	0.403409	0.338683						hsa-miR-1278	0.274787	0.282829
	hsa-miR-374a-5p	0.403409	0.645872						hsa-miR-650	0.28196	0.438167
	hsa-miR-517c-3p+hsa-miR-519a-3p	0.403409	0.352598						hsa-miR-299-3p	0.285594	0.58692
	hsa-miR-548v	0.413351	0.389527						hsa-miR-1268b	0.285594	-0.302665
	hsa-miR-197-3p	0.413351	0.35438						hsa-let-7g-5p	0.288235	0.423752
	hsa-miR-324-5p	0.413351	0.409112						hsa-miR-1290	0.292942	-0.341949
	hsa-miR-4516	0.418473	-0.392833						hsa-miR-377-3p	0.29565	0.439406
	hsa-miR-30e-3p	0.418473	0.551927						hsa-miR-378i	0.29565	0.404271
	hsa-miR-548ah-5p	0.429948	0.402387						hsa-miR-379-5p	0.29565	0.522859
	hsa-miR-3605-5p	0.429948	0.43954						hsa-miR-212-3p	0.304238	0.461616
	hsa-miR-378h	0.432767	0.452123						hsa-miR-5001-5p	0.304238	0.34598
	hsa-miR-30d-5p	0.432767	0.763519						hsa-miR-182-3p	0.304238	0.470926
	hsa-miR-187-3p	0.432946	0.519705						hsa-miR-802	0.310853	-0.571903
	hsa-miR-4787-5p	0.437139	0.393701						hsa-miR-7-5p	0.326555	0.685605
	hsa-miR-526b-5p	0.437139	0.324952						hsa-miR-503-5p	0.326555	0.904561
	hsa-miR-221-3p	0.455285	0.624488						hsa-miR-98-5p	0.326555	0.875724
	hsa-miR-377-3p	0.455285	0.367593						hsa-miR-361-5p	0.327654	0.251677
	hsa-miR-585-3p	0.455285	0.41209						hsa-miR-130a-3p	0.334592	0.234483
	hsa-miR-425-5p	0.455285	0.63117						hsa-miR-197-3p	0.334592	0.49329
	hsa-miR-299-3p	0.455285	0.485913						hsa-miR-125b-5p	0.335713	0.351148
	hsa-miR-133a-3p	0.455285	0.434983						hsa-miR-498	0.33979	0.578933
	hsa-miR-1224-3p	0.455608	0.290357						hsa-miR-15a-5p	0.351038	0.555737
	hsa-miR-411-5p	0.458866	0.49747						hsa-miR-208a-3p	0.35221	0.44043
	hsa-miR-32-5p	0.458866	0.37836						hsa-miR-106b-5p	0.359447	0.786447
	hsa-miR-548ar-3p	0.464759	0.450168						hsa-miR-148a-3p	0.367979	0.479315
	hsa-miR-503-5p	0.464759	0.607777						hsa-miR-28-3p	0.376634	0.399905
	hsa-miR-769-3p	0.47592	0.308224						hsa-miR-378g	0.376634	0.508701
	hsa-miR-27a-3p	0.47592	0.414129						hsa-miR-766-3p	0.376634	0.347128
	hsa-miR-576-3p	0.476398	0.381147						hsa-miR-27b-3p	0.38229	0.454279
	hsa-miR-1295a	0.476398	0.481174						hsa-miR-181a-5p	0.38229	0.671007
	hsa-miR-532-3p	0.476398	0.41611						hsa-miR-369-3p	0.386705	0.505806
	hsa-miR-337-3p	0.476398	0.414524						hsa-miR-548aa+hsa-miR-548t-3p	0.39431	-0.476999
	hsa-miR-548j-3p	0.487291	0.293761						hsa-miR-29a-3p	0.40333	0.438445
	hsa-miR-369-3p	0.489085	0.479071						hsa-miR-34a-5p	0.41247	0.510359
	hsa-miR-4485-3p	0.498507	0.297762						hsa-miR-421	0.41247	0.532909
	hsa-miR-582-5p	0.498507	0.356573						hsa-miR-615-3p	0.413889	0.322362
	hsa-miR-1255a	0.498507	0.36634						hsa-miR-526b-5p	0.413896	0.111431
	hsa-miR-525-5p	0.499406	0.401537						hsa-miR-1295a	0.421729	0.381336
	hsa-miR-603	0.499406	0.364611						hsa-miR-598-3p	0.421729	0.569335
	hsa-miR-29c-3p	0.499406	0.566079						hsa-miR-181a-3p	0.432624	0.349495
	hsa-miR-454-3p	0.499406	0.297009						hsa-miR-199b-5p	0.440603	0.223316
	hsa-miR-764	0.505253	0.246663						hsa-miR-3613-3p	0.442172	0.212916
	hsa-miR-769-5p	0.505767	0.251295						hsa-miR-145-5p	0.459944	0.463324
	hsa-miR-10a-5p	0.505767	0.344902						hsa-miR-597-5p	0.461633	0.659879
	hsa-miR-487a-3p	0.505767	0.210825						hsa-miR-197-5p	0.466571	0.494456
	hsa-miR-203a-5p	0.506746	0.311475						hsa-miR-187-3p	0.466571	0.395996
	hsa-miR-548ar-5p	0.506746	0.297175						hsa-miR-324-3p	0.469787	-0.30599
	hsa-miR-412-3p	0.506746	0.283992						hsa-miR-337-3p	0.469787	0.542983
	hsa-miR-301b-5p	0.506746	0.354355						hsa-miR-125a-5p	0.469787	0.725669
	hsa-miR-182-3p	0.506746	0.334089						hsa-miR-4488	0.471537	0.436444
	hsa-miR-644a	0.506746	0.333765						hsa-miR-371a-5p	0.481557	0.137403
	hsa-miR-28-5p	0.506746	0.354359						hsa-miR-942-5p	0.491691	0.342105
	hsa-miR-337-5p	0.506746	0.403776						hsa-miR-497-5p	0.49999	0.328368
	hsa-miR-28-3p	0.506746	0.402957						hsa-miR-130b-3p	0.501939	0.284189
	hsa-miR-937-3p	0.512116	0.403239						hsa-miR-137	0.510278	0.344018
	hsa-miR-301a-3p	0.512116	0.466313						hsa-miR-769-3p	0.510278	0.348794
	hsa-miR-1228-3p	0.52067	0.339656						hsa-miR-378f	0.510278	0.463363
	hsa-miR-4284	0.524818	0.306031						hsa-miR-4516	0.520673	-0.185824
	hsa-miR-34a-5p	0.524818	0.342205						hsa-miR-24-3p	0.520673	0.433955
	hsa-miR-590-5p	0.528215	0.318424						hsa-miR-651-5p	0.520673	0.166321
	hsa-miR-1972	0.538999	-0.709854						hsa-miR-642a-5p	0.520673	0.376452
	hsa-miR-335-5p	0.538999	0.529136						hsa-miR-378e	0.528038	-0.0506546
	hsa-miR-183-5p	0.539798	0.353595						hsa-miR-548v	0.533341	0.336543
	hsa-miR-630	0.543246	-0.466347						hsa-miR-574-5p	0.541781	0.440247
	hsa-miR-374b-5p	0.546706	0.0448563						hsa-miR-542-3p	0.544033	0.410021
	hsa-miR-30e-5p	0.548852	0.426182						hsa-miR-1305	0.55249	-0.216928
	hsa-miR-650	0.550515	0.297444						hsa-miR-370-3p	0.55249	0.490343
	hsa-miR-522-3p	0.550515	0.450956						hsa-miR-30b-5p	0.55249	0.152203
	hsa-miR-137	0.55878	0.322089						hsa-miR-10a-5p	0.554825	0.182327
	hsa-miR-3147	0.55878	0.355766						hsa-miR-576-3p	0.554825	0.188136
	hsa-miR-450a-5p	0.55878	0.285063						hsa-miR-155-5p	0.5633	0.278089
	hsa-miR-570-3p	0.55878	0.285175						hsa-miR-302a-3p	0.56572	0.338536
	hsa-miR-378g	0.55878	0.348309						hsa-miR-210-3p	0.571206	0.267128
	hsa-miR-18a-5p	0.562308	0.406735						hsa-miR-186-5p	0.57421	0.411945
	hsa-miR-302a-3p	0.571166	0.344884						hsa-miR-551b-3p	0.57421	-0.365486
	hsa-miR-379-5p	0.572053	0.251216						hsa-miR-508-5p	0.576717	0.404369
	hsa-miR-497-5p	0.586356	-0.27365						hsa-miR-1185-2-3p	0.585216	0.353358
	hsa-miR-652-3p	0.58859	0.18829						hsa-miR-301a-3p	0.585216	0.455238
	hsa-miR-18b-5p	0.589481	0.195568						hsa-miR-525-5p	0.587813	0.249914
	hsa-miR-125b-5p	0.593544	0.209145						hsa-miR-184	0.596318	-0.236755
	hsa-miR-597-5p	0.593544	0.383758						hsa-miR-4647	0.599007	0.290827
	hsa-miR-197-5p	0.593544	0.302382						hsa-miR-570-3p	0.6188	-0.321472
	hsa-miR-514a-3p	0.618956	0.222035						hsa-miR-4536-3p	0.621681	0.212683
	hsa-miR-33b-5p	0.622605	0.336153						hsa-miR-454-3p	0.621681	0.329507
	hsa-miR-127-3p	0.631795	0.304283						hsa-miR-4787-5p	0.630175	0.197578
	hsa-miR-626	0.634074	0.315714						hsa-miR-4485-3p	0.633145	0.156844
	hsa-miR-324-3p	0.634972	0.247742						hsa-miR-514a-3p	0.633155	0.224433
	hsa-miR-1285-5p	0.640034	-0.23316						hsa-miR-873-3p	0.641638	0.216946
	hsa-miR-548aa+hsa-miR-548t-3p	0.640481	0.101838						hsa-miR-378h	0.653184	0.36409
	hsa-miR-222-3p	0.640481	0.21147						hsa-miR-412-3p	0.656364	0.232952
	hsa-miR-542-3p	0.640481	0.490071						hsa-miR-4536-5p	0.664813	0.194581
	hsa-miR-365a-3p+hsa-miR-365b-3p	0.640481	0.379829						hsa-miR-612	0.676522	0.572056
	hsa-miR-30b-5p	0.640481	0.0561904						hsa-miR-603	0.676522	0.17321
	hsa-miR-130b-3p	0.653835	0.160604						hsa-miR-548ar-5p	0.676522	-0.0836079
	hsa-miR-423-3p	0.660314	0.248442						hsa-miR-532-3p	0.679919	0.223723
	hsa-miR-3168	0.666807	0.23618						hsa-miR-937-3p	0.688309	0.279417
	hsa-miR-106b-5p	0.67144	0.472693						hsa-miR-585-3p	0.697791	-0.00485174
	hsa-miR-642a-5p	0.67144	0.228012						hsa-miR-450a-2-3p	0.70017	-0.0217785
	hsa-miR-151a-3p	0.675153	0.195974						hsa-miR-3605-5p	0.703786	0.274995
	hsa-miR-448	0.692405	0.23623						hsa-miR-134-3p	0.703786	0.203475
	hsa-miR-3614-5p	0.692405	0.161649						hsa-miR-136-5p	0.712103	0.575018
	hsa-let-7f-5p	0.718848	-0.327193						hsa-miR-513a-3p	0.712103	0.225776
	hsa-miR-487b-3p	0.724013	0.265476						hsa-miR-95-3p	0.715828	-0.106598
	hsa-miR-487b-5p	0.756044	0.2102						hsa-miR-627-3p	0.715832	0.164785
	hsa-miR-378e	0.756044	0.250514						hsa-miR-33b-5p	0.721881	0.175731
	hsa-miR-1185-5p	0.764149	0.24653						hsa-miR-510-3p	0.724106	0.334532
	hsa-miR-362-5p	0.772182	0.18979						hsa-miR-939-5p	0.727944	0.215526
	hsa-miR-1290	0.772182	0.160943						hsa-miR-1249-3p	0.727944	0.312615
	hsa-miR-145-5p	0.772182	0.122244						hsa-let-7a-5p	0.740134	0.12386
	hsa-miR-378f	0.772182	0.19758						hsa-miR-639	0.760507	-0.0298979
	hsa-miR-563	0.772182	0.121465						hsa-miR-584-3p	0.760507	0.161712
	hsa-miR-1305	0.772182	0.242423						hsa-miR-1197	0.760507	0.0784502
	hsa-miR-627-5p	0.772182	0.204174						hsa-miR-203a-5p	0.764698	0.192181
	hsa-miR-450a-2-3p	0.772182	0.224712						hsa-miR-181d-3p	0.764698	0.213622
	hsa-miR-4454+hsa-miR-7975	0.789248	-0.105741						hsa-miR-593-3p	0.764698	0.120128
	hsa-miR-23b-3p	0.789248	0.0838482						hsa-miR-548ah-5p	0.772761	0.143006
	hsa-miR-767-5p	0.789248	0.190603						hsa-miR-548a-5p	0.772761	0.154309
	hsa-miR-513a-3p	0.789248	0.257942						hsa-miR-487a-3p	0.785072	0.0405845
	hsa-miR-4286	0.789248	0.215278						hsa-miR-411-5p	0.785072	0.177635
	hsa-miR-136-5p	0.790899	0.196036						hsa-miR-1302	0.785072	-0.137657
	hsa-miR-574-3p	0.790899	0.0684911						hsa-miR-3144-3p	0.795736	0.0986673
	hsa-miR-551b-3p	0.803342	0.0624261						hsa-miR-127-3p	0.797436	0.280373
	hsa-miR-933	0.803342	0.233697						hsa-miR-1296-3p	0.797436	-0.0831153
	hsa-let-7e-5p	0.803342	0.0199032						hsa-miR-3614-5p	0.801984	-0.135209
	hsa-miR-639	0.816991	0.224087						hsa-miR-5010-3p	0.801984	0.115775
	hsa-miR-1253	0.81831	0.0571103						hsa-miR-181a-2-3p	0.80985	0.213124
	hsa-miR-939-5p	0.81831	0.268423						hsa-miR-1323	0.80985	-0.110531
	hsa-miR-125a-5p	0.81831	-0.085543						hsa-miR-299-5p	0.80985	0.1169
	hsa-miR-4488	0.81831	0.185124						hsa-miR-767-5p	0.80985	0.149083
	hsa-miR-5010-3p	0.81831	0.239559						hsa-miR-25-5p	0.814516	0.109234
	hsa-miR-891a-5p	0.81831	-0.00927927						hsa-miR-211-5p	0.820804	0.114377
	hsa-miR-766-3p	0.81831	0.0292241						hsa-miR-29b-3p	0.822311	0.165466
	hsa-miR-95-3p	0.820519	-0.0212909						hsa-miR-301b-5p	0.822311	0.224844
	hsa-miR-200a-3p	0.825722	0.252937						hsa-miR-4284	0.827101	-0.0188109
	hsa-miR-140-5p	0.825722	-0.0608765						hsa-miR-301b-3p	0.827101	0.196683
	hsa-miR-181a-2-3p	0.825722	-0.119234						hsa-miR-502-5p	0.833409	0.103134
	hsa-miR-299-5p	0.839078	0.158374						hsa-miR-301a-5p	0.834816	0.185155
	hsa-miR-574-5p	0.848233	-0.159173						hsa-miR-1228-3p	0.839728	0.149193
	hsa-miR-548q	0.85038	0.0874224						hsa-miR-630	0.847363	-0.0581034
	hsa-miR-1283	0.852521	0.301799						hsa-miR-891a-5p	0.847363	-0.0880627
	hsa-miR-29b-3p	0.852625	0.141008						hsa-miR-1246	0.859948	0.11137
	hsa-miR-1323	0.852625	0.156079						hsa-miR-365a-3p+hsa-miR-365b-3p	0.859948	0.281695
	hsa-miR-1262	0.865846	0.203548						hsa-miR-200a-3p	0.872567	0.210331
	hsa-miR-4647	0.870721	0.119359						hsa-miR-1253	0.877843	-0.278848
	hsa-miR-593-3p	0.889461	0.0822948						hsa-miR-487b-5p	0.877843	-0.0886794
	hsa-miR-660-5p	0.910985	0.11198						hsa-miR-626	0.884226	-0.108704
	hsa-miR-584-3p	0.911584	0.126754						hsa-miR-512-5p	0.885219	-0.128572
	hsa-miR-615-3p	0.913973	0.141899						hsa-miR-888-5p	0.890616	0.025607
	hsa-miR-1302	0.913973	0.155131						hsa-miR-519c-3p	0.890616	-0.0894912
	hsa-miR-510-3p	0.913973	0.131713						hsa-miR-933	0.890616	0.256242
	hsa-miR-802	0.913973	-0.0783953						hsa-miR-627-5p	0.909828	-0.0443801
	hsa-miR-495-5p	0.924176	0.0972178						hsa-miR-378d	0.910606	0.151624
	hsa-miR-211-5p	0.942424	0.0440324						hsa-miR-514b-5p	0.923334	0.153356
	hsa-miR-25-5p	0.942424	0.0898408						hsa-miR-30e-5p	0.923334	-0.154349
	hsa-miR-155-5p	0.942424	0.0920989						hsa-miR-495-5p	0.923334	-0.0327359
	hsa-miR-502-5p	0.942424	0.0664008						hsa-miR-18b-5p	0.929092	-0.0641288
	hsa-miR-199b-5p	0.942424	0.0347817						hsa-miR-4286	0.936082	0.0218684
	hsa-miR-664a-3p	0.942424	0.122354						hsa-miR-548q	0.941959	-0.0654791
	hsa-miR-421	0.948335	0.0810833						hsa-miR-563	0.94196	-0.108649
	hsa-miR-184	0.950177	0.0174707						hsa-miR-1255a	0.948847	-0.109452
	hsa-miR-1268b	0.950667	0.037811						hsa-miR-548j-3p	0.948847	-0.0972027
	hsa-miR-598-3p	0.963199	0.0780734						hsa-miR-4454+hsa-miR-7975	0.961624	0.229915
	hsa-miR-548e-5p	0.964982	0.106258						hsa-miR-210-5p	0.967736	-0.0696744
	hsa-miR-24-3p	0.965866	-0.0253641						hsa-miR-183-5p	0.974186	0.0627007
	hsa-miR-498	0.965866	0.0745495						hsa-miR-1262	0.974186	0.0980851
	hsa-miR-1197	0.978204	-0.0465437						hsa-miR-362-5p	0.980638	-0.124297
	hsa-miR-320e	0.978997	0.0332251						hsa-miR-328-5p	0.980638	0.153117
	hsa-miR-888-5p	0.978997	0.0152085						hsa-miR-302d-3p	0.987091	0.055828
	hsa-miR-29a-3p	0.984628	-0.0230267						hsa-miR-1185-5p	0.987204	0.0824645
	hsa-miR-512-5p	0.985373	0.0381406						hsa-let-7e-5p	0.987204	0.0132836
	hsa-miR-1185-2-3p	0.985373	0.139907						hsa-miR-769-5p	0.987204	-0.024215
	hsa-miR-1296-3p	0.98963	0.0426916						hsa-miR-1283	1	0.0353005
