# Supplementary material for: Integrated miRNA/cytokine/chemokine profiling reveals severity-associated step changes and principal correlates of fatality in COVID-19
Source: iScience. 2021 Dec 20;25(1):103672. doi: 10.1016/j.isci.2021.103672 (PMC8686203; doi:10.1016/j.isci.2021.103672)
Supplement: Table S7: Cytokine and chemokine profiling of COVID-19 patients. Related to Figure 3 [file mmc8.xlsx]

## Sheet: 7. CC profiling stats
Table S7 (related to Figure 3): Cytokine and chemokine profiling of COVID-19 patients
Statistics for comparisons including all samples or only first available sample for each patient. Mann Whitney P values before and after Benjamini-Hochberg correction shown.
ALL OBSERVATIONS	Cytokine/Chemokine	MW test severe vs mild/moderate	BH adjusted MW test severe vs mild/moderate	MW test mild vs moderate/severe	BH adjusted MW test mild vs moderate/severe		FIRST SAMPLES	Cytokine/Chemokine	MW test severe vs mild/moderate	BH adjusted MW test severe vs mild/moderate	MW test mild vs moderate/severe	BH adjusted MW test mild vs moderate/severe
	GMCSF	0.100064	0.12508	0.258756	0.457011			GMCSF	0.28752	0.399333	0.441751	0.708719
	CCL5	0.522674	0.544452	0.00527839	0.03299			CCL5	0.2276	0.383365	0.0557689	0.464741
	CXCL8	0.0673987	0.0967495	0.153302	0.294811			CXCL8	0.35588	0.44485	0.149534	0.55946
	CXCL10	0.372562	0.423366	0.0952122	0.198359			CXCL10	0.00804872	0.0402436	0.273777	0.570369
	CCL11	0.227959	0.271379	0.496042	0.688947			CCL11	0.508922	0.605859	0.13326	0.55946
	CCL17	0.0991377	0.12508	0.0254895	0.0796548			CCL17	0.00995722	0.0414884	0.510278	0.708719
	CCL2	0.0453021	0.0707846	0.089552	0.198359			CCL2	0.108844	0.27211	0.146412	0.55946
	CCL3	0.0112796	0.0216916	0.727618	0.790889			CCL3	0.154809	0.350068	0.259176	0.570369
	CXCL9	0.00493895	0.0102895	0.00458222	0.03299			CXCL9	0.00286971	0.0239143	0.186224	0.570369
	CXCL5	0.727889	0.727889	0.988334	0.988334			CXCL5	0.277209	0.399333	0.607513	0.736666
	CCL20	8.13896e-05	0.000339123	0.00677741	0.0338605			CCL20	0.00493012	0.0308133	0.156649	0.55946
	CXCL1	0.0151376	0.0252294	0.425041	0.664127			CXCL1	0.342161	0.44485	0.6188	0.736666
	CXCL11	0.520571	0.544452	0.493988	0.688947			CXCL11	0.168033	0.350068	0.923334	0.923334
	CCL4	0.0696596	0.0967495	0.538063	0.707977			CCL4	0.599759	0.646128	0.859948	0.923334
	IL5	2.59397e-05	0.000162123	0.968893	0.988334			IL5	0.245354	0.383365	0.466536	0.708719
	IL2	3.38018e-05	0.000169009	0.274206	0.457011			IL2	0.0429305	0.134158	0.250644	0.570369
	IL6	2.89313e-09	7.23283e-08	1.58186e-07	3.95464e-06			IL6	0.000139883	0.00349707	0.000806266	0.0201566
	IL9	3.55653e-06	4.44566e-05	0.649855	0.757675			IL9	0.0148296	0.0529629	0.788587	0.896122
	IL10	9.4516e-06	7.87633e-05	0.000145574	0.00181968			IL10	0.00124368	0.015546	0.00816034	0.102004
	IFNg	0.000559963	0.00155545	0.0123483	0.0441012			IFNg	0.700708	0.700708	0.501932	0.708719
	TNF	0.00342926	0.00779378	0.666754	0.757675			TNF	0.544202	0.618411	0.451819	0.708719
	IL17A	9.87458e-05	0.000352664	0.0874237	0.198359			IL17A	0.200124	0.383365	0.386712	0.708719
	IL17F	0.0145379	0.0252294	0.586254	0.732818			IL17F	0.620283	0.646128	0.922658	0.923334
	IL4	0.000127721	0.000399127	0.00812652	0.0338605			IL4	0.100919	0.27211	0.271107	0.570369
	IL22	0.0016731	0.00418274	0.0458497	0.12736			IL22	0.241893	0.383365	0.615945	0.736666
