# Supplementary material for: Integrated miRNA/cytokine/chemokine profiling reveals severity-associated step changes and principal correlates of fatality in COVID-19
Source: iScience. 2021 Dec 20;25(1):103672. doi: 10.1016/j.isci.2021.103672 (PMC8686203; doi:10.1016/j.isci.2021.103672)
Supplement: Table S8: Strongest miRNA correlations for severity associated cytokines and chemokines, related to Figure 4 [file mmc9.xlsx]

## Sheet: 8. CC cor miRNAs
Table S8 (related to Figure 4): Strongest miRNA correlations for severity associated cytokines and chemokines
The 5 miRNAs with the strongest Spearman correlation to each cytokine/chemokine found to be significantly different in Mann-Whitney tests between either the severe and mild/moderate groups or the mild and moderate/severe groups. Negative correlations shown in red. Coloured cells indicate miRNAs that are within the top 5 correlations for more than one cytokine/chemokine. Data shown for mild, moder…
MILD
CCL5	hsa-miR-1253	-0.64	hsa-miR-378e	-0.61	hsa-miR-1283	-0.61	hsa-miR-411-5p	-0.54	hsa-miR-378h	-0.47
CCL3	hsa-miR-92a-3p	0.56	hsa-miR-1283	0.49	hsa-miR-378e	0.47	hsa-miR-340-5p	0.44	hsa-miR-106a-5p	0.43
									+hsa-miR-17-5p
CXCL9	hsa-miR-664a-3p	-0.35	hsa-miR-378d	-0.35	hsa-miR-28-3p	-0.31	hsa-miR-548e-5p	-0.29	hsa-miR-3614-5p	-0.29
CCL20	hsa-miR-376c-3p	0.47	hsa-miR-92a-3p	0.46	hsa-miR-382-5p	0.43	hsa-miR-378f	-0.39	hsa-miR-376a-3p	0.38
CXCL1	hsa-miR-1283	-0.52	hsa-miR-378e	-0.45	hsa-miR-1253	-0.45	hsa-miR-1246	-0.41	hsa-miR-873-3p	-0.41
IL5	hsa-miR-320e	-0.38	hsa-miR-301b-3p	-0.36	hsa-miR-1253	-0.35	hsa-miR-630	-0.33	hsa-miR-378e	-0.32
IL2	hsa-miR-1255a	-0.41	hsa-miR-28-3p	-0.4	hsa-miR-378f	-0.39	hsa-miR-34a-5p	-0.37	hsa-miR-301a-5p	-0.36
IL6	hsa-miR-301a-3p	-0.5	hsa-miR-26a-5p	-0.46	hsa-miR-18a-5p	-0.45	hsa-miR-625-5p	-0.44	hsa-miR-1305	-0.43
IL9	hsa-miR-548j-3p	-0.45	hsa-miR-122-5p	-0.45	hsa-miR-1249-3p	-0.43	hsa-miR-320e	-0.43	hsa-miR-495-3p	-0.42
IL10	hsa-miR-513a-3p	-0.45	hsa-miR-1255a	-0.44	hsa-miR-1295a	-0.43	hsa-miR-378f	-0.43	hsa-miR-664a-3p	-0.42
IFNg	hsa-miR-378e	-0.5	hsa-miR-548q	-0.48	hsa-miR-764	-0.47	hsa-miR-644a	-0.47	hsa-miR-1253	-0.47
TNF	hsa-miR-376c-3p	0.38	hsa-miR-518b	0.35	hsa-miR-495-3p	0.34	hsa-miR-128-3p	0.32	hsa-miR-152-3p	0.32
IL17A	hsa-miR-4707-5p	-0.36	hsa-miR-128-3p	0.36	hsa-miR-548g-3p	-0.32	hsa-miR-301a-5p	-0.32	hsa-miR-376c-3p	0.31
IL17F	hsa-miR-92a-3p	0.47	hsa-miR-548g-3p	-0.34	hsa-miR-1255a	-0.34	hsa-miR-320e	0.34	hsa-miR-221-3p	0.32
IL4	hsa-miR-1255a	-0.4	hsa-miR-301a-5p	-0.36	hsa-miR-513a-3p	-0.36	hsa-miR-4707-5p	-0.35	hsa-miR-433-3p	0.34
IL22	hsa-miR-548ah-5p	-0.31	hsa-miR-1255a	-0.28	hsa-miR-155-5p	-0.27	hsa-miR-92a-3p	0.27	hsa-miR-1197	-0.25
CXCL10	hsa-miR-1283	-0.3	hsa-miR-582-5p	-0.28	hsa-miR-26a-5p	-0.27	hsa-miR-28-3p	-0.24	hsa-miR-378e	-0.24
CCL17	hsa-miR-92a-3p	0.53	hsa-miR-361-5p	0.5	hsa-miR-423-5p	0.44	hsa-miR-143-3p	0.43	hsa-miR-221-3p	0.42
MODERATE
CCL5	hsa-miR-19a-3p	0.43	hsa-miR-342-3p	0.43	hsa-miR-221-3p	0.41	hsa-miR-27b-3p	0.41	hsa-miR-15a-5p	0.4
CCL3	hsa-miR-365a-3p	0.34	hsa-miR-421	0.33	hsa-miR-574-3p	0.31	hsa-miR-551b-3p	0.3	hsa-miR-1283	0.28
	+hsa-miR-365b-3p
CXCL9	hsa-miR-223-3p	-0.46	hsa-miR-3613-3p	0.46	hsa-miR-181a-3p	0.43	hsa-miR-525-5p	0.43	hsa-miR-25-5p	0.42
CCL20	hsa-miR-223-3p	-0.57	hsa-miR-126-3p	-0.46	hsa-miR-495-3p	-0.43	hsa-miR-199a-3p	-0.42	hsa-miR-23a-3p	-0.42
							+hsa-miR-199b-3p
CXCL1	hsa-miR-1283	-0.39	hsa-miR-451a	-0.34	hsa-miR-144-3p	-0.32	hsa-miR-4454	0.3	hsa-let-7a-5p	0.3
							+hsa-miR-7975
IL5	hsa-miR-133a-3p	-0.32	hsa-miR-187-3p	-0.29	hsa-miR-30d-5p	-0.28	hsa-miR-576-3p	-0.28	hsa-miR-376c-3p	0.25
IL2	hsa-miR-30d-5p	-0.29	hsa-miR-221-3p	-0.28	hsa-miR-15a-5p	-0.27	hsa-miR-335-5p	-0.26	hsa-miR-340-5p	-0.26
IL6	hsa-miR-320e	0.45	hsa-miR-223-3p	-0.39	hsa-miR-495-3p	-0.39	hsa-miR-630	0.37	hsa-miR-191-5p	-0.35
IL9	hsa-miR-510-3p	-0.43	hsa-miR-626	-0.42	hsa-miR-576-3p	-0.39	hsa-miR-10b-5p	-0.39	hsa-miR-642a-5p	-0.37
IL10	hsa-miR-342-3p	-0.3	hsa-miR-4454	0.3	hsa-miR-29c-3p	-0.26	hsa-miR-320e	0.26	hsa-miR-29a-3p	-0.25
			+hsa-miR-7975
IFNg	hsa-miR-451a	0.41	hsa-miR-378h	-0.36	hsa-miR-888-5p	-0.35	hsa-miR-510-3p	-0.34	hsa-miR-642a-5p	-0.33
TNF	hsa-miR-3168	-0.33	hsa-miR-133a-3p	-0.29	hsa-miR-335-5p	-0.29	hsa-miR-576-3p	-0.28	hsa-miR-451a	0.28
IL17A	hsa-miR-510-3p	-0.25	hsa-miR-28-5p	-0.24	hsa-miR-187-3p	-0.24	hsa-miR-612	-0.24	hsa-miR-548ah-5p	-0.24
IL17F	hsa-miR-548ah-5p	-0.32	hsa-miR-133a-3p	-0.29	hsa-miR-1268b	-0.28	hsa-miR-337-5p	-0.28	hsa-miR-1283	0.26
IL4	hsa-let-7d-5p	0.31	hsa-miR-371a-5p	0.31	hsa-miR-1305	0.27	hsa-miR-125b-5p	0.25	hsa-miR-377-3p	0.24
IL22	hsa-miR-223-3p	-0.54	hsa-miR-191-5p	-0.49	hsa-miR-503-5p	-0.42	hsa-miR-23a-3p	-0.41	hsa-miR-29b-3p	-0.41
CXCL10	hsa-miR-191-5p	-0.5	hsa-miR-150-5p	-0.47	hsa-miR-106a-5p	-0.47	hsa-miR-223-3p	-0.44	hsa-miR-93-5p	-0.44
					+hsa-miR-17-5p
CCL17	hsa-miR-365a-3p	0.49	hsa-miR-421	0.47	hsa-miR-335-5p	0.4	hsa-miR-425-5p	0.37	hsa-miR-181a-2-3p	0.36
	+hsa-miR-365b-3p
SEVERE
CCL5	hsa-miR-1537-3p	0.48	hsa-miR-340-5p	0.46	hsa-miR-148b-3p	0.46	hsa-miR-299-3p	0.45	hsa-miR-197-3p	0.45
CCL3	hsa-miR-30d-5p	-0.54	hsa-miR-425-5p	-0.52	hsa-miR-19a-3p	-0.52	hsa-miR-16-5p	-0.51	hsa-miR-19b-3p	-0.5
CXCL9	hsa-miR-1972	0.35	hsa-miR-6721-5p	0.26	hsa-miR-630	0.25	hsa-miR-570-3p	0.24	hsa-miR-1285-5p	0.22
CCL20	hsa-miR-342-3p	-0.46	hsa-miR-425-5p	-0.45	hsa-miR-19b-3p	-0.43	hsa-miR-19a-3p	-0.43	hsa-miR-376c-3p	0.43
CXCL1	hsa-miR-630	0.32	hsa-miR-4516	0.3	hsa-miR-212-3p	-0.23	hsa-miR-873-3p	-0.31	hsa-miR-122-5p	-0.17
IL5	hsa-miR-1246	-0.48	hsa-miR-551b-3p	-0.47	hsa-miR-30d-5p	-0.47	hsa-miR-16-5p	-0.45	hsa-miR-25-3p	-0.44
IL2	hsa-miR-425-5p	-0.53	hsa-miR-19a-3p	-0.51	hsa-miR-30d-5p	-0.51	hsa-miR-19b-3p	-0.47	hsa-miR-222-3p	-0.46
IL6	hsa-miR-19b-3p	-0.54	hsa-miR-342-3p	-0.48	hsa-miR-19a-3p	-0.48	hsa-miR-425-5p	-0.46	hsa-miR-30d-5p	-0.46
IL9	hsa-miR-374b-5p	-0.45	hsa-miR-127-3p	-0.42	hsa-miR-1246	-0.41	hsa-miR-136-5p	-0.41	hsa-miR-30b-5p	-0.4
IL10	hsa-miR-630	0.4	hsa-miR-19b-3p	-0.39	hsa-miR-19a-3p	-0.38	hsa-miR-518b	-0.36	hsa-miR-503-5p	-0.33
IFNg	hsa-miR-425-5p	-0.58	hsa-miR-16-5p	-0.57	hsa-miR-19b-3p	-0.56	hsa-miR-30d-5p	-0.56	hsa-miR-19a-3p	-0.54
TNF	hsa-miR-425-5p	-0.51	hsa-miR-30d-5p	-0.5	hsa-miR-222-3p	-0.48	hsa-miR-376c-3p	-0.48	hsa-miR-24-3p	-0.48
IL17A	hsa-miR-769-3p	-0.39	hsa-miR-1246	-0.39	hsa-miR-551b-3p	-0.38	hsa-miR-181d-3p	-0.36	hsa-miR-1973	-0.35
IL17F	hsa-miR-30d-5p	-0.51	hsa-miR-425-5p	-0.49	hsa-miR-376c-3p	-0.47	hsa-miR-495-3p	-0.47	hsa-miR-19a-3p	-0.46
IL4	hsa-miR-30d-5p	-0.57	hsa-miR-425-5p	-0.57	hsa-miR-24-3p	-0.54	hsa-miR-29a-3p	-0.54	hsa-miR-19a-3p	-0.54
IL22	hsa-miR-451a	-0.4	hsa-miR-485-3p	-0.39	hsa-miR-136-5p	-0.36	hsa-miR-376c-3p	-0.36	hsa-miR-382-5p	-0.35
CXCL10	hsa-miR-1285-5p	0.63	hsa-miR-1972	0.58	hsa-miR-574-5p	0.54	hsa-miR-4454	0.53	hsa-miR-1246	0.53
							+hsa-miR-7975
CCL17	hsa-miR-1246	-0.48	hsa-miR-7-5p	-0.42	hsa-miR-302d-3p	-0.41	hsa-miR-1285-5p	-0.4	hsa-miR-127-3p	-0.4
