# Supplementary material for: Integrated miRNA/cytokine/chemokine profiling reveals severity-associated step changes and principal correlates of fatality in COVID-19
Source: iScience. 2021 Dec 20;25(1):103672. doi: 10.1016/j.isci.2021.103672 (PMC8686203; doi:10.1016/j.isci.2021.103672)
Supplement: Table S9: Strongest cytokine and chemokine correlations for Cell Death-associated miRNAs, related to Figure 4 [file mmc10.xlsx]

## Sheet: 9. Cell death miRNA cor CCs
Table S9 (related to Figure 4): Strongest cytokine and chemokine correlations for Cell Death-associated miRNAs
The 5 cytokines/chemokines with the strongest Spearman correlation (over severe samples) to each miRNA associated with Cell Death (see Figure 1E). Negative correlations are highlighted in red text.
hsa-miR-24-3p	IL4	-0.54	IFNg	-0.53	CCL3	-0.5	TNF	-0.48	IL2	-0.46
hsa-let-7f-5p	CXCL1	0.34	CCL5	0.29	IL10	-0.15	IL17A	0.11	CXCL5	0.1
hsa-miR-630	IL9	0.4	IFNg	0.4	CCL17	0.33	IL5	0.32	CCL3	0.28
hsa-miR-29b-3p	IL4	-0.45	IL2	-0.41	CCL3	-0.4	GMCSF	-0.38	IFNg	-0.37
hsa-let-7a-5p	CCL5	0.32	CXCL1	0.28	CXCL10	0.28	IL4	-0.25	CCL20	-0.25
