# Supplementary material for: Integrated miRNA/cytokine/chemokine profiling reveals severity-associated step changes and principal correlates of fatality in COVID-19
Source: iScience. 2021 Dec 20;25(1):103672. doi: 10.1016/j.isci.2021.103672 (PMC8686203; doi:10.1016/j.isci.2021.103672)
Supplement: Table S10: Cohort 2 (leftover blood sample cohort) characteristics and data, related to Figure 7 [file mmc11.xlsx]

## Sheet: 10. Cohort 2 data
Table S10 (related to Figure 7): Cohort 2 (leftover blood sample cohort) characteristics and data.
UOY patient number	Severity	Severity details	Age	Sex	Ethnicity	Obesity (BMI >30)	HTN	IHD	COPD	Asthma	Smoker	Diabetes	Other comorbidities	Fever	Cough	SoB	Myalgia	Malaise	Lethargy	GI symptoms	Headache	Other symptoms	AKI	Temperature	FiO2 (%)	RR	O2 sats	BP systolic	BP diastolic	HR	WCC	Lymphocytes	Neutrophils	Eosinophils	Monocytes	Basophils	Hb	MCV	HCT	Platelets	Na	K	Urea	Creatinine	CRP	Albumin	Total protein	ALP	ALT
pY1	Mild	No O2 supplement	69	M	White - mixed British	YES, 23.5	1	0	0	0	0	1	metastatic ca	0	0	1	0	1	1	1 (N+V)	0	n/a	1	36.7	n/a	18	96	99	55	119	21.2	0.6	19.5	0	1	0.1	89	78	0.256	164	130	3.8	5	69	47	31	63	159	23
pY2	Mild	No O2 supplement	80	M	n/a	YES, 31	1	1	0	0	0(ex)	0	ca	0	0	0	0	1	1	1 (malena)	0	0	0	36.6	n/a	17	92	158	72	81	6.1	0.9	4.3	0.3	0.7	0	86	92	0.254	169	135	4.4	5.3	86	<1	36	53	45	29
pY3	Mild	No O2 supplement	26	F	n/a	YES, 29.9	0	0	0	0	0	0	0	0	0	0	0	0	0	0	0	0	0	36.1	n/a	17	97	120	73	98	12.9	1	11.1	0	0.8	0	134	84	0.393	176	n/a	n/a	n/a	n/a	n/a	n/a	n/a	n/a	n/a
pY4	Mild	No O2 supplement	86	M	White - mixed British	n/a	0	0	1	0	0	0	heart failure, chronic plural effusion, AF, Osteoarthritis	1	1	1	0	1	1	0	0	0	0	38.5	n/a	28	86	94	47	82	6.7	1.1	4.8	0.3	0.6	0.1	144	90	0.423	174	133	4.1	13	128	58	31	59	186	19
pY5	Severe	managed in ICU	38	M	n/a	YES, 51.5	0	0	0	0	0	0	morbid obesity	1	1	1	0	0	0	1 (diarrhoea)	0	no smell or taste	0	36.1	NIV 45	28	92	121	61	70	9.5	0.8	8.3	0	0.4	0	145	86	0.432	233	141	4.5	6.3	79	13	n/a	61	47	63
pY6	Mild	No O2 supplement	82	M	White - mixed British	YES, 41.4	1	0	0	0	0(ex)	1	AF, LVSD, CKD	0	0	0	0	1	1	0	0	bradycardia	0	36.5	n/a	18	97	146	59	60	7.1	0.7	5.3	0.1	0.8	0	104	89	0.306	n/a	131	4.9	12.5	128	11	n/a	n/a	n/a	n/a
pY7	Moderate	Oxygen supplementation 4L/min	69	M	White - mixed British	YES, 32.6	1	1	0	0	0(ex)	0	Depression	1	1	1	0	0	0	0	1	ear ache, chest pain	0	37.4	cannula 2L/min	21	97	90	65	109	4.7	0.6	2.2	0	1.9	0	133	82	0.39	95	138	3.9	3.8	92	85	40	n/a	n/a	n/a
pY8	Mild	No O2 supplement	45	F	White - mixed British	YES, 38.1	1	0	0	1	0(ex)	0	0	0	0	0	0	0	0	1 (LUQ + epigastric pain, rebound tenderness)	0	0	0	36.1	n/a	18	98	181	101	116	10.5	2.9	6.7	0.1	0.7	0	120	85	0.366	449	140	4.5	4.4	62	3	43	67	51	17
pY9	Mild	No O2 supplement	68	F	n/a	YES, 35.8	1	0	0	0	0	1	glioblastoma	N/a	n/a	n/a	n/a	n/a	n/a	n/a	n/a	n/a	n/a	35.9	n/a	18	95	170	80	85	7.9	0.9	6.4	0	0.6	0	118	85	0.343	384	139	3.6	3.5	50	7	36	59	108	37
pY10	MIld	No O2 supplement	92	F	White - mixed British	YES, 19.9	1	1	0	0	0	0	AF	0	0	0	0	0	0	0	0	fall	0	36.3	n/a	16	100	150	93	96	13.6	0.4	12.2	0.1	0.8	0.1	132	83	0.393	176	138	3.2	5.1	45	125	31	53	98	23
pY11	Moderate	chronic CPAP due to COPD	88	F	n/a	n/a	0	0	1	0	0	0	CKD, heart failure, sleep apnoea	0	0	0	0	1	0	0	0	low consciousness (GCS 9), seizure in A+E	1	36.7	Cannula 3L/min	24	94	139	60	121	8.1	0.6	7.3	0	0.2	0	141	85	0.418	186	146	3.6	27.3	159	144	39	63	98	7
pY12	Moderate	Oxygen supplementation 3L/min	52	M	Not recorded	n/a	0	0	0	0	0	0	0	1	1	1	1	0	0	0	0	anorexia	0	37.1	Cannula 3L/min	23	94	147	84	72	7.5	1.1	5.7	0	0.7	0	163	94	0.457	159	139	3.8	7.5	108	50	41	66	174	113
pY13	Mild	No O2 supplement	54	F	White - mixed British	YES, 50.4	1	0	0	0	0	1	morbid obesity	1	1	1	0	1	1	1 (mild RUQ tenderness)	1	0	0	39	n/a	24	94	145	77	88	5.8	0.7	4.9	0	0.2	0	119	84	0.346	131	133	3.7	2.5	58	32	40	60	326	505
pY14	Mild	No O2 supplement	41	M	n/a	YES, 24	0	0	0	0	0(ex)	0	acute pancreatitis, suspected alcohol abuse	0	0	0	0	0	0	1 (severe abdo pain + vomiting)	0	0	0	36.2	n/a	22	96	131	99	112	11	1.2	9.3	0	0.6	0	141	97	0.39	154	141	4.3	4.5	63	n/a	44	72	111	60
pY15	?Severe	managed in ICU, but for OD not COVID	45	F	White - mixed British	n/a	0	0	0	0	0	0	0	0	0	0	0	0	0	0	0	collapse, LOC, GCS 7	0	35.2	60-100% (nonrebreathe)	28	100	102	85	118	6.4	1.3	4.4	0.1	0.6	0	98	77	0.318	316	142	4.4	3.9	70	2	45	71	42	13
pY16	Moderate	Oxygen supplementation 5L/min	77	M	White - mixed British	YES, 45	1	1	0	0	0(ex)	1	brain tumour	0	1	1	0	0	1	0	0	low consciousness	0	36.1	Cannula 4L/min	22	96	87	47	106	11.2	0.7	9.9	0	0.5	0	140	94	0.381	81	132	4.2	4.2	32	99	30	51	109	37
pY17	Mild	No O2 supplement	85	M	White - mixed British	YES, 22	1	0	0	0	0(ex)	1	dementia, CKD	0	0	0	0	0	1	0	0	confusion, immobility, incontinent	0	35.7	n/a	17	97	173	73	66	3.5	0.5	2.4	0.2	0.3	0	113	96	0.341	168	135	5	9.5	92	27	36	61	97	18
pY18	Severe	use of acute NIV	56	M	n/a	n/a	1	0	0	1	0	0	0	1	0	1	0	0	1	0	0	hypoxia, syncopal episode	0	35.6	60-100% (nonrebreathe)	24	91	110	91	108	13.8	1.1	11.6	0.2	0.9	0.1	154	88	0.43	441	128	4.4	9.6	106	290	30	64	203	99
pY19	Mild	No O2 supplement	92	M	White - mixed British	YES, 21.6	1	1	0	1	0	0	Parkinson's, LVF, aortic stenosis	0	0	1	0	0	1	0	0	hypoxia, low back pain	0	36.6	n/a	22	93	108	64	71	14.5	0.3	13.7	0	0.5	0	128	83	0.405	379	146	5.3	21.9	120	57	36	n/a	n/a	n/a
pY20	MIld	NO O2 supplement	74	F	n/a	YES, 27.5	0	0	0	0	0	0	0	0	0	0	0	1	1	0	0	0	1	36.6	n/a	18	98	108	48	105	6.4	1	3.6	1.3	0.6	0.1	88	94	0.254	424	135	5.9	9.6	150	n/a	19	47	174	27
pY21	Mild	No O2 supplement	56	F	White - English	YES, 40.3	1	1	0	0	0(ex)	0	obesity, gallstones	0	0	0	0	0	0	1 (RUQ pain)	0	0	0	36	n/a	20	96	155	94	58	3.4	1	2	0	0.4	0	139	90	0.407	228	137	4.1	4.7	75	9	41	69	150	30
pY22	Mild	Low O2 supplementation	78	F	n/a	YES, 57.8	1	1	1	0	0	0	morbid obesity	0	0	0	0	0	0	0	0	0	1	36.1	Cannula 2L/min	18	95	122	72	82	8.6	0.8	7	0	0.7	0	99	88	0.313	202	134	6.8	22.3	580	336	30	68	117	9
pY23	Mild	NO O2 supplement	63	F	n/a	YES, 24.6	1	1	0	0	0	0	0	0	0	0	0	0	0	1 (epigastric pain radiating to back and chest)	0	clammy, shallow breathing	0	34.8	n/a	19	99	173	94	68	11.4	0.8	9.8	0	0.7	0.1	137	89	0.399	307	135	4.7	4.2	50	n/a	43	67	124	50
pY24	Mild	No O2 supplement	24	F	n/a	YES, 47.1	0	0	0	1	0	0	morbid obesity	0	0	0	0	0	0	0	0	menorrhagia	0	36.2	n/a	16	96	140	90	115	12.8	4.5	6.7	0.5	1.2	0.1	138	81	0.401	312	n/a	n/a	n/a	n/a	n/a	n/a	n/a	n/a	n/a
pY25	Severe	use of acute NIV	47	M	white - mixed British	YES, 35.8	0	0	0	0	1	0	prev opioid dependence	1	1	0	1	1	0	0	1	anorexia	0	39.3	Venturi 60% (15L/min)	24	94	139	87	94	7.6	1	6.3	0	0.3	0	161	85	0.463	244	139	4.6	4.8	112	89	40	73	155	58
pY26	Severe	Managed in ICU	71	F	n/a	YES, 39.4	1	0	0	0	0	1	0	0	1	1	0	1	1	0	0	0	1	37.1	60-100%(nonrebreathe)	32	86	124	80	95	9	0.7	8.2	0	0.2	0	126	88	0.38	188	139	5.1	20	331	290	35	65	85	13
pY27	Moderate	Oxygen supplementation 4L/min	78	F	white - mixed British	YES, 25.8	0	0	0	0	0	1	metastatic ca (currently on chemotherapy), AF, HF	0	0	0	0	0	0	0	0	swollen knee, hypoxaemia (asymptomatic)	0	36.4	cannula 4L/min	22	92	138	56	69	9.6	1.1	7.5	0	0.9	0.1	103	98	0.308	169	136	3.1	3.4	42	3	41	66	53	7
pY28	Mild	No O2 supplement	83	F	white - mixed British	YES, 19.2	1	0	0	0	0	0	AF, atrial myxoma, polymyalgia rheumatica	0	0	1	0	0	0	0	0	palpitations	0	36.5	n/a	16	98	192	109	126	116	1.7	4.3	0	0.6	0	116	87	0.347	123	142	4.4	5.3	80	1	38	62	99	21
pY29	Severe	Managed in ICU	53	M	n/a	YES, 42.8	0	0	0	1	0(ex)	0	0	1	0	0	0	0	0	1 (epigastric pain)	0	0	0	37.8	n/a	18	95	151	75	99	3.4	1.4	1.7	0	0.3	0	145	84	0.411	146	128	n/a	3.8	82	53	39	79	n/a	n/a
pY30	Moderate	Oxygen supplementation 4L/min	57	M	not recorded	n/a	1	0	0	0	0	0	0	1	1	1	0	1	0	0	0	0	0	39.4	Cannula 4L/min	26	97	146	91	105	5.2	0.6	4.4	0	0.2	0	155	80	0.43	141	128	3.7	5.7	85	237	n/a	n/a	n/a	n/a
pY31	Mild	Low O2 supplementation	53	F	n/a	n/a	0	0	0	0	0	0	0	1	0	1	0	0	0	1 (D+V)	1	collapse	0	36.3	Cannula 1L/min	17	95	92	46	65	3.8	0.8	2.8	0	0.2	0	135	83	0.383	107	138	3.4	5.9	56	33	37	64	60	18
pY32	Mild	no O2 supplement	83	F	not recorded	YES, 27.4	0	1	0	1	0	1	AF	0	1	1	0	1	1	0	0	0	0	36.7	n/a	23	96	111	73	105	3.4	0.8	1.9	0	0.7	0	78	94	0.244	106	139	4	29.7	209	8	38	n/a	n/a	n/a
pY33	Mild	no O2 supplement	57	M	n/a	n/a	0	0	0	0	1	0	NAFLD, psoriasis	1	1	1	0	0	0	0	0	chest pain, anosmia	0	37.3	n/a	24	95	129	77	88	8.8	1	7.3	0	0.4	0.1	159	82	0.43	n/a	128	3.3	6.3	108	247	38	70	53	66
pY34	Severe	NIV	78	F	White	NO, 22.8	0	n/a	1	0	0(ex)	0		0	0	1	0	0	n/a	0	0	wheeze	n/a	36.4	Oxygen therapy	24	84	95	57	118	6.3	0.6	5.4	n/a	n/a	n/a	161	99	0.477	212	140	3.2	15.5	187	71	38	62	112	879
pY35	Mild	No O2	90	F	n/a	NO, 18	0	n/a	0	0	0	0	obese, rheumatological disorder, dementia	1	1	0	0	0	n/a	0	0	0	n/a	38	n/a	18	96	131	65	81	7.7	1.2	5.5	n/a	n/a	n/a	93	85	0.294	509	139	5	7.8	90	43	37	71	158	14
pY36	Mild	Oxygen 2L/min	50	F	White	YES, 30.4	0	n/a	0	0	0	0	cancer, rheumatological disorder	0	0	1	0	0	n/a	0	0	0	n/a	36.7	n/a	17	96	165	120	74	5.4	1	3.9	n/a	n/a	n/a	132	94	0.384	498	139	4.4	3	55	21	42	68	111	25
pY37	Moderate	oxygen 8L/min	83	F	White	YES, 36.5	1	n/a	0	0	0	0		0	0	0	0	0	n/a	0	0	0	n/a	36.3	n/a	17	95	185	92	96	16.8	1	14.2	n/a	n/a	n/a	120	86	0.354	296	135	3.6	7.4	92	254	30	59	98	5
pY38	Mild	No O2	86	M	White	NO, 19.4	1	n/a	1	0	0(ex)	0		0	0	1	0	0	n/a	0	0	altered consciousness	n/a	35.5	n/a	24	96	127	77	78	8.2	2.3	4.8	n/a	n/a	n/a	133	89	0.397	180	133	5.6	7.4	124	7	44	62	190	51
pY39	Severe	Oxygen 15L/min	92	F	n/a	n/a	0	n/a	0	0	n/a	0	cancer	0	0	1	0	0	n/a	0	0	0	n/a	36.3	Oxygen therapy	22	90	140	92	74	13.9	1.3	11.5	n/a	n/a	n/a	113	82	0.365	311	139	4.3	11.8	115	n/a	n/a	n/a	n/a	n/a
pY40	Severe	Oxygen 10L/min	82	M	White	YES, 34.8	0	n/a	1	0	0(ex)	1	obese	0	0	1	0	0	n/a	0	0	0	n/a	36.6	n/a	27	96	98	48	102	9.3	1.4	6.6	n/a	n/a	n/a	87	77	0.252	398	133	3.7	16.4	132	108	n/a	n/a	n/a	n/a
pY41	Severe	Oxygen 10L/min	76	M	n/a	NO	1	n/a	0	0	0	1		1	0	1	0	1	n/a	0	0	0	n/a	37.5	Oxygen therapy	29	95	165	81	100	3.4	0.5	2.3	n/a	n/a	n/a	139	86	0.389	144	129	4.5	7.9	97	226	39	65	69	45
pY42	Mild	Oxygen 1L/min	87	M	White	NO	1	n/a	0	0	0(ex)	0	cancer, chronic neurological disorder	0	0	0	0	0	n/a	0	0	0	n/a	36.2	n/a	15	96	146	75	76	4.3	0.7	2.8	n/a	n/a	n/a	120	96	0.346	185	136	3.2	5	77	n/a	n/a	n/a	n/a	n/a
pY43	Mild	No O2	69	F	White	NO	1	n/a	0	0	0	0	chronic neurological disorder	0	0	0	0	0	n/a	0	0	0	n/a	36.8	n/a	16	94	137	79	102	3.2	1.3	1.4	n/a	n/a	n/a	132	100	0.401	107	140	4.2	5.1	71	38	n/a	n/a	n/a	n/a
pY44	Moderate	oxygen 4L/min	83	M	White	NO	0	n/a	0	0	0(ex)	0	cancer, chronic neurological disorder	0	0	0	0	0	n/a	0	0	0	n/a	36.2	n/a	16	97	131	76	78	7.5	0.5	5.9	n/a	n/a	n/a	111	88	0.325	268	134	3.6	2.1	74	62	n/a	n/a	n/a	n/a
pY45	Moderate	oxygen 4L/min	77	M	White	NO	1	n/a	0	0	0(ex)	0	cancer, chronic neurological disorder	0	0	0	0	0	n/a	0	0	0	n/a	36.7	n/a	18	99	135	87	75	10.4	1.4	8.4	n/a	n/a	n/a	108	98	0.327	563	139	4	7.6	89	61	n/a	n/a	n/a	n/a
pY46	Mild	No O2	89	F	White	YES, 32.3	1	n/a	0	0	0	0	obese, rheumatological disorder	0	0	1	0	1	n/a	0	0	0	n/a	36.2	n/a	17	95	163	76	66	7.4	1.1	5.4	n/a	n/a	n/a	83	95	0.262	468	143	5.2	9.2	101	n/a	n/a	n/a	n/a	n/a
pY47	Mild	Oxygen 2L/min	97	F	White	NO	1	n/a	0	0	n/a	0	dementia	1	1	0	0	0	n/a	0	0	0	n/a	38	n/a	24	88	147	91	110	4.3	0.3	3.5	n/a	n/a	n/a	108	90	0.319	335	n/a	n/a	4.8	n/a	22	n/a	n/a	n/a	n/a
pY48	Mild	Oxygen 2L/min	47	M	South Asian	YES, >30	1	n/a	0	0	n/a	1	obese	1	1	1	0	0	n/a	0	0	ageusia	n/a	38.2	n/a	23	89	160	106	87	6.5	1	5	n/a	n/a	n/a	140	93	0.409	151	139	4.8	4.4	78	75	n/a	n/a	n/a	n/a
pY49	Severe	Oxygen 15L/min	40	M	White	NO	0	n/a	0	0	0(ex)	1	cancer	0	0	0	0	0	n/a	0	0	0	n/a	36.5	n/a	16	99	140	94	88	6.8	2.4	3.5	n/a	n/a	n/a	116	96	0.347	441	130	5.4	4	65	21	37	69	1130	71
pY50	Mild	No O2	38	F	White	YES, 31.1	0	n/a	0	0	0(ex)	0		0	0	0	0	0	n/a	0	0	0	n/a	36.2	n/a	16	98	117	71	87	7.5	1.3	5.5	n/a	n/a	n/a	133	85	0.39	207	141	4.6	3.4	68	51	39	68	60	10
pY51	Moderate	oxygen 2L/min	79	F	White	NO	n/a	n/a	n/a	n/a	0	n/a		n/a	1	n/a	n/a	n/a	n/a	1 (vomiting)	n/a	0	n/a	36.6	N/A	22	99	141	89	86	7.8	1.2	5.9	n/a	n/a	n/a	129	98	0.3	211	141	3.8	7.2	67	11	n/a	n/a	n/a	n/a
pY52	Mild	No O2	83	F	White	NO	n/a	n/a	n/a	n/a	0(ex)	n/a		n/a	0	n/a	n/a	n/a	n/a	0	n/a	0	n/a	38.1	n/a	22	98	156	90	90	11	2.5	7.5	n/a	n/a	n/a	86	87	0.264	536	129	4.2	7.8	211	n/a	30	59	121
pY53	Moderate	oxygen 3L/min	90	F	White	NO	1	n/a	0	0	0(ex)	1	chronic neurological disorder, rheumatological disorder	0	0	0	0	0	n/a	0	0	0	n/a	36.3	Oxygen therapy	32	85	139	92	103	14.7	0.4	13.4	n/a	n/a	n/a	144	95	0.414	269	137	4.4	7.6	73	33	n/a	n/a	n/a	n/a
pY54	Moderate	oxygen 3L/min	90	F	White	NO	0	n/a	0	0	0	1	dementia	0	1	1	0	0	n/a	0	0	0	n/a	36.7	n/a	24	91	147	72	78	7.7	0.8	6.5	n/a	n/a	n/a	128	92	0.378	178	133	4.6	9	70	162	39	72	114	19
pY55	Mild	oxygen 2L/min	66	F	White	YES, 54.8	0	n/a	1	1	0(ex)	1	obese	0	1	0	0	0	n/a	0	0	Wheeze	n/a	37.4	n/a	22	96	122	65	122	n/a	n/a	n/a	n/a	n/a	n/a		83	0.289	n/a	n/a	n/a	n/a	n/a	n/a	n/a	n/a	n/a	n/a
pY56	Moderate	oxygen 3L/min	53	M	n/a	NO	0	n/a	0	0	0	0		1	1	1	1	1	n/a	0	1	altered consciousness	n/a	37.9	n/a	25	96	152	84	106	8.5	0.6	7.6	n/a	n/a	n/a	144	87	0.413	249	129	4.2	5.3	79	189	38	64	54	33
pY57	Mild	No O2	28	F	White	NO	0	n/a	0	1	0	1		0	0	0	0	0	n/a	0	0	haemorrhage	n/a	36.7	n/a	15	98	117	62	86	8.8	1.4	6.7	n/a	n/a	n/a	113	88	0.33	394	n/a	n/a	n/a	n/a	3	n/a	n/a	n/a	n/a
pY58	Moderate	oxygen 4L/min	78	M	White	NO	0	n/a	0	0	0	1	cancer	1	0	1	0	0	n/a	0	0	altered consciousness	n/a	38.2	Oxygen therapy	26	97	123	57	145	21.1	0.5	19.1	n/a	n/a	n/a	133	89	0.398	114	138	3.9	10.8	107	214	35	60	549	105
pY59	Mild	oxygen 2L/min	96	F	n/a	NO	1	n/a	1	1	0	1	rheumatological disorder	0	0	1	0	0	n/a	0	0	0	n/a	37.6	n/a	30	92	130	96	67	5.1	0.6	4	n/a	n/a	n/a	147	93	0.448	213	138	3.4	7.9	108	n/a	n/a	n/a	n/a	n/a
pY60	Mild	No O2	89	M	White	NO	1	n/a	0	0	0	1	cancer, CKD, rheumatological disorder	0	0	0	0	0	n/a	0	0	0	n/a	39.5	n/a	20	99	128	110	80	7.9	1.2	5.1	n/a	n/a	n/a	81	95	0.25	447	135	4.4	6.3	134	n/a	n/a	n/a	n/a	n/a
pY61	Severe	Oxygen 10L/min	74	M	White	n/a	1	n/a	0	0	0(ex)	0	rheumatological disorder	0	1	1	0	1	n/a	0	0	0	n/a	39.2	Oxygen therapy	22	95	146	74	102	6.4	0.3	5.3	n/a	n/a	n/a	149	89	0.431	148	137	3.8	6.7	78	146	33	59	72	30
pY62	Severe	Oxygen 10L/min	67	M	White	NO, 28	0	n/a	1	0	0(ex)	0		0	0	0	0	0	n/a	0	0	0	n/a	37.2	n/a	18	99	143	79	110	7.4	0.4	6.5	n/a	n/a	n/a	98	83	0.292	152	133	4.8	36.3	782	72	n/a	n/a	n/a	n/a
pY63	Mild	No O2	29	F	n/a	NO	0	n/a	0	0	0	0		0	0	0	1	0	n/a	0	0	0	n/a	35.7	n/a	18	99	128	74	96	16.4	2	12.9	n/a	n/a	n/a	138	85	0.398	485	140	3.7	11.1	74	122	n/a	n/a	n/a	n/a
pY64	Moderate	Oxygen 8L/min	53	F	White	NO	0	n/a	0	0	0	0		1	1	1	0	0	n/a	0	0	0	n/a	38.9	n/a	20	98	148	73	97	6.8	0.7	5.3	n/a	n/a	n/a	116	80	0.34	278	132	4.2		65	160	36	73	74	10
pY65	Mild	Oxygen 2L/min	72	F	White	YES, 46.7	1	n/a	0	0	0(ex)	1	cancer, obese, rheumatological disorder	0	0	1	0	1	n/a	0	0	0	n/a	36.5	Oxygen therapy	29	94	144	83	71	4.7	1.7	2.2	n/a	n/a	n/a	145	95	0.445	281	133	4.9	6.5	104	18	n/a	n/a	n/a	n/a
pY66	Severe	Oxygen 10L/min	68	F	White	NO, 24.9	0	n/a	0	1	0(ex)	1		0	0	0	0	0	n/a	0	0	0	n/a	36.3	n/a	14	98	189	85	86	21.6	1.1	20	n/a	n/a	n/a	90	89	0.27	301	138	3.4	5.4	71	64	20	41	80	22
pY67	Mild	No O2	51	F	White	YES, 35.1	0	n/a	0	0	0	1	obese, rheumatological disorder	0	0	0	0	0	n/a	1 (abdo pain, vomit)	0	0	n/a	36.2	n/a	19	98	132	78	75	8.1	2.5	4.9	n/a	n/a	n/a	131	81	0.38	356	140	4	3.5	59	2	40	62	63	27
pY68	Mild	No O2	38	F	White	NO	0	n/a	0	0	0	0	chronic neurological disorder	0	0	0	0	0	n/a	0	0	0	n/a	36.7	n/a	29	96	145	107	94	7.1	1.1	5.7	n/a	n/a	n/a	145	86	0.404	341	137	4.1	4.3	60	n/a	46	72	71	81
pY69	Mild	No O2	26	F	White	NO	0	n/a	0	0	n/a	0		0	1	0	1	1	n/a	1 (vomit)	1	0	n/a	37	n/a	20	99	163	103	95	7	1.7	4.9	n/a	n/a	n/a	139	82	0.385	237	135	3.9	3	56	n/a	n/a	n/a	n/a	n/a
pY70	Mild	No O2	54	F	White	YES, 32.4	1	n/a	0	0	0	0	obese	0	0	0	0	0	n/a	1 (vomit)	1	chest pain	n/a	36	n/a	16	99	142	84	80	9.9	2	7	n/a	n/a	n/a	159	88	0.459	364	144	4.5	4	72	n/a	45	74	102	44
pY71	Mild	No O2	81	M	White	YES, 35.1	1	n/a	0	0	0	1	obese, rheumatological disorder	0	0	0	0	0	n/a	1 (abdo pain)	0	0	n/a	36.5	n/a	16	96	125	66	114	9.9	1.7	7.4	n/a	n/a	n/a	122	86	0.359	317	135	4.8	6	143	105	39	69	58	36
pY72	Mild	No O2	81	M	White	NO	0	n/a	0	0	1	0	CKD, dementia	0	0	0	0	0	n/a	0	0	altered consciousness	n/a	37.1	n/a	17	97	137	80	63	10.6	1.6	7.6	n/a	n/a	n/a	118	88	0.35	305	139	4	6.8	100	n/a	n/a	n/a	n/a	n/a
pY73	Moderate	oxygen 4L/min	82	F	White	YES, >30	1	n/a	1	1	0(ex)	0	CKD, chronic neurological disorder, obese, dementia	1	1	1	0	0	n/a	1 (vomit)	0	0	n/a	40	n/a	28	80	172	89	105	6.8	0.2	6.3	n/a	n/a	n/a	93	94	0.298	118	136	4.5	6.6	128	105	36	68	535	7
pY74	Mild	Oxygen 2L/min	43	F	White	YES, 32.1	0	n/a	0	1	0(ex)	0		1	1	1	1	0	n/a	0	1	0	n/a	38.5	n/a	24	93	139	95	102	3.4	0.6	2.7	n/a	n/a	n/a	148	95	0.409	150	139	4.4	3.6	80	26	42	71	114	n/a
pY75	Severe	Oxygen 10L/min	83	F	White	YES, 36.4	1	n/a	0	1	n/a	1	CKD, rheumatological disorder	0	0	0	0	1	n/a	1 (abdo pain)	0	0	n/a	36.4	n/a	16	99	123	98	58	9.5	1.2	7.7	n/a	n/a	n/a	81	93	0.256	456	141	5		104	98	n/a	n/a	n/a	n/a
pY76	Mild	Oxygen 2L/min	79	F	White	NO	1	n/a	0	0	0	0	rheumatological disorder	1	1	1	0	0	n/a	1 (vomit)	0	0	n/a	38.7	n/a	18	94	135	79	88	7.7	0.3	7	n/a	n/a	n/a	121	88	0.367	213	n/a	n/a	9	n/a	123	39	67	113	n/a
pY77	Mild	No O2	83	F	White	NO, 20.8	0	n/a	0	0	0	0	chronic neurological disorder	0	0	1	0	0	n/a	0	0	0	n/a	37.2	n/a	19	96	131	71	105	9.6	1.8	6.8	n/a	n/a	n/a	157	94	0.479	297	n/a	n/a	5.5	n/a	5	37	65	76	n/a
pY78	Moderate	Oxygen 8L/min	75	M	White	NO, 18.5	1	n/a	1	0	0	1	dementia	0	0	1	0	1	n/a	1 (vomit)	0	0	n/a	37.1	n/a	28	76	107	70	100	5	0.6	3.9	n/a	n/a	n/a	109	73	0.364	192	n/a	n/a	9.3	n/a	101	n/a	n/a	n/a	n/a
pY79	MIld	Oxygen 24%	53	M	n/a	YES, 32.2	0	n/a	0	0	0	0	obese	1	1	1	0	0	n/a	0	0	0	n/a	38	n/a	22	93	127	83	75	5.4	1	3.8	n/a	n/a	n/a	142	84	0.379	191	140	3.7		7.4	115	n/a	n/a	n/a	n/a
pY80	Mild	No O2	85	F	White	NO	1	n/a	0	0	0	0	CKD, dementia	0	0	0	0	0	n/a	0	0	0	n/a	35.8	n/a	15	96	142	86	78	5	0.5	4.1	n/a	n/a	n/a	129	84	0.36	195	142	3.7	7.5	81	17	36	65	71	31
pY81	Mild	Oxygen 1L/min	92	M	White	YES, 33.1	1	n/a	0	0	0(ex)	0	cancer, CKD, obese, rheumatological disorder	0	0	0	0	0	n/a	0	0	0	n/a	36.6	n/a	16	97	171	86	79	10.7	0.9	8.5	n/a	n/a	n/a	134	80	0.371	227	134	3.7	20.6	439		33	61	1474	104
pY82	Mild	Oxygen 2L/min	87	F	White	NO	0	n/a	1	0	0(ex)	0	cancer	1	0	1	0	1	n/a	0	0	altered consciousness	n/a	39	Oxygen therapy	26	90	154	121	80	9.4	0.8	7.9	n/a	n/a	n/a	105	93	0.304	246	136	5.3	13.5	307	129	34	68	113	19
pY83	Mild	No O2	48	M	n/a	YES, >30	0	n/a	0	0	1	0		1	1	1	0	0	n/a	1 (vomit)	0	chest pain	n/a	36.6	n/a	24	97	105	78	109	5.8	2.2	3	n/a	n/a	n/a	141	80	0.398	134	133	3.9	5.1	89	12	40	67	59	18
pY84	Severe	ICU	70	M	White	YES, 31.1	1	n/a	0	0	n/a	1	cancer, obese	0	n/a	1	n/a	n/a	n/a	0	n/a	altered consciousness	n/a	36.6	Oxygen therapy	29	80	110	76	88	8.6	1.2	6.6	n/a	n/a	n/a	160	91	0.455	233	143	3.9	23.1	217	42	n/a	n/a	n/a	n/a
pY85	Moderate	Oxygen 35%	57	M	White	NO	0	n/a	0	0	0	0	cancer	0	0	1	0	0	n/a	0	0	0	n/a	36.3	Oxygen therapy	18	96	105	68	11.5	14.3	1	12.3	n/a	n/a	n/a	120	80	0.363	465	136	4.8	6.7	67	46	n/a	n/a	n/a	n/a
pY86	Mild	Oxygen 2L/min	88	F	White	NO	0	n/a	0	0	n/a	0	cancer	0	0	0	0	1	n/a	0	0	altered consciousness	n/a	35.7	n/a	20	88	108	62	88	4.9	0.9	3.3	n/a	n/a	n/a	104	87	0.336	262	140	4.3	15.8	130	57	35	63	121	11
pY87	Mild	No O2	73	F	White	YES, 31.7	1	n/a	0	0	0	n/a		0	0	0	0	1	n/a	0	0	0	n/a	37.1	n/a	20	97	174	111	110				n/a	n/a	n/a		87	0.417	n/a	n/a	n/a	n/a	n/a	n/a	n/a	n/a	n/a	n/a
pY88	Mild	No O2	28	F	White	NO	0	n/a	0	0	0	0		0	0	0	0	0	n/a	0	0	0	n/a	36.8	n/a	15	97	138	80	86	15.5	1.1	13.8	n/a	n/a	n/a	112	82	0.339	184	128	4.1	3.1	53		36	60	738	7
pY89	Mild	No O2	28	F	n/a	YES, >30	0	n/a	0	0	1	0	obese	0	1	1	0	1	n/a	0	0	wheeze	n/a	36	n/a	22	94	122	80	98	16	2.4	11.6	n/a	n/a	n/a	117	87	0.358	294	139	4.8	4.2	35	63	44	72	122	11
pY90	Moderate	oxygen 4L/min	72	M	White	NO	0	n/a	1	0	0(ex)	0	cancer	1	1	1	0	0	n/a	0	0	0	n/a	38.5	n/a	44	82	126	65	78	3.7	0.6	2.9	n/a	n/a	n/a	121	82	0.358	123	136		3.2	60	57	31	58	-
pY91	Mild	No O2	47	F	White	NO	0	n/a	0	0	0	0		0	0	0	0	0	n/a	0	0	0	n/a	37.1	n/a	16	99	123	88	63	8.4	2.5	5.2	n/a	n/a	n/a	100	86	0.31	368	142	4	3.9	75	1	41	67	61	6
pY92	Severe	ICU	38	M	White	NO, 26.5	0	n/a	0	0	n/a	0		n/a	n/a	n/a	n/a	n/a	n/a	0	n/a	0	n/a	34	n/a	0	84	188	62	80	18.8	0.7	16	n/a	n/a	n/a	152	94	0.43	338	136	4	6.4	108	1	44	68	57	40
pY93	Mild	No O2	83	F	n/a	NO, 19.3	1	n/a	0	1	0	0	dementia	0	0	0	0	1	n/a	1 (abdo pain, diarrhoea)	0	0	n/a	36.2	n/a	22	97	88	37	100	12.3	1.6	9.6	n/a	n/a	n/a	120	78	0.312	380	n/a	n/a	26		76	36	68	95	n/a
pY94	Severe	Oxygen 10L/min	57	F	White	NO, 19.5	0	n/a	0	0	1	1	chronic neurological disorder	n/a	n/a	n/a	n/a	n/a	n/a	0	n/a	0	n/a	34.5	n/a	18	96	144	87	84	6.4	1.2	5	n/a	n/a	n/a	94	86	0.284	378	137		5.4	72	14	32	63	121	35
pY95	Mild	No O2	104	M	White	NO	0	n/a	0	0	0(ex)	1	cancer	0	0	0	0	1	n/a	0	0	altered consciousness	n/a	36.8	n/a	15	96	158	80	63	5.5	1.4	3.2	n/a	n/a	n/a	136	83	0.393	160	136	3.3	8.3	114	29	34	64	104	9
pY96	Mild	No O2	72	F	n/a	NO	0	n/a	0	1	n/a	0		0	0	0	0	1	n/a	0	0	altered consciousness	n/a	36.3	n/a	12	97	101	64	79	5.1	1.7	2.9	n/a	n/a	n/a	111	91	0.335	131	141	4	4.1	112	1	n/a	n/a	n/a	n/a
pY97	Moderate	oxygen 4L/min	63	M	White	YES, 31.4	0	n/a	1	0	0(ex)	0		0	1	1	0	1	n/a	0	0	0	n/a	36.3	Oxygen therapy	20	94	146	85	71	7.6	1	5.5	n/a	n/a	n/a	165	98	0.466	222	141	4.2	3.7	105	50	n/a	n/a	n/a	n/a
pY98	Mild	No O2	100	F	White	NO	1	n/a	0	0	0	1	cancer	0	0	0	0	0	n/a	0	0	altered consciousness	n/a	36.6	n/a	20	97	149	69	95	5.5	1.3	3.7	n/a	n/a	n/a	117	85	0.352	290	140	4.4	7.2	102	20	38	66	91	8
pY99	Mild	No O2	78	F	White	No	n/a	n/a	n/a	n/a	0	n/a		n/a	n/a	n/a	n/a	n/a	n/a	0	n/a		n/a	36.2	n/a	17	98	165	92	65	6.4	2.4	3.3	n/a	n/a	n/a	108	84	0.319	256	142	4.1	6.6	81	10	44	67	97
pY100	Severe	NIV	59	M	n/a	N/A	1	n/a	0	0	0	1	obese	1	1	1	1	1	n/a	0	1	arthralgia	n/a	37.1	n/a	18	89	131	71	95	7.3	1.1	5.8	n/a	n/a	n/a	137	77	0.405	174	134	4.1	5.2	83	103	36	63	66	26
pY101	Moderate	oxygen 8L/min	50	F	White	YES, 35.2	1	n/a	1	1	1	0	cancer, obese, rheumatological disorder	0	1	1	0	0	n/a	1 (abdo pain)	0	wheeze, augesia, anosmia	n/a	37	n/a	36	95	136	88	126	18.8	1.3	17	n/a	n/a	n/a	102	85	0.274	333	132	3.3	3.5	46	168	29	52	188	11
pY102	Mild	Oxygen 1L/min	59	F	White	YES, >30	1	n/a	0	1	0	1	obese, rheumatological disorder	0	1	1	0	1	n/a	0	0	wheeze, augesia, anosmia	n/a	36.7	n/a	32	90	139	89	110	6.6	1.1	5.1	n/a	n/a	n/a	147	83	0.416	232	135	3.7	14.7	118	38	n/a	n/a	n/a	n/a
pY103	Severe	ICU	65	M	n/a	NO, 22.7	1	n/a	0	0	0	0	rheumatological disorder	1	1	1	0	0	n/a	0	0	0	n/a	38.4	Oxygen therapy	44	78	132	64	136	10.8	0.9	9.8	n/a	n/a	n/a	137	92	0.41	185	140	4.2	21.2	148	174	36	72	-	30
pY104	Mild	No O2	57	M	n/a	NO	0	n/a	0	0	0	0		1	1	1	0	1	n/a	0	1	augesia, anosmia	n/a	36.4	n/a	19	94	115	73	80	4	0.6	3.1	n/a	n/a	n/a	163	93	0.454	183	131	4.9	3.4	73	42	40	71	89	24
pY105	Mild	No O2	24	M	White	NO	0	n/a	0	0	0	0		0	0	0	0	0	n/a	0	0	0	n/a	36.9	n/a	16	99	117	69	4	7.4	1	5.2	n/a	n/a	n/a	95	89	0.281	758	137	4.3	2	58	22	38	68	68	15
pY106	Mild	No O2	94	F	n/a	NO	0	n/a	0	0	n/a	0		0	0	0	0	1	n/a	0	0	0	n/a	35.9	n/a	18	96	126	71	68	n/a	n/a	n/a	n/a	n/a	n/a	n/a	89	0.381	n/a	n/a	n/a	n/a	n/a	n/a	33	55	112	n/a
pY107	Mild	No O2	54	F	White	NO	0	n/a	0	0	n/a	n/a		0	0	0	0	0	n/a	0	0	chest pain	n/a	36.3	n/a	17	98	134	74	64	8.1	1.2	6.3	n/a	n/a	n/a	129	88	0.374	276	140	4.1	5.8	65	1	45	70	48	8
pY108	Severe	Oxygen 15L/min	82	M	White	NO	0	n/a	0	0	0	0		0	1	1	0	1	n/a	0	0	0	n/a	36	n/a	16	94	141	80	107	15.9	2.4	12.3	n/a	n/a	n/a	123	84	0.36	407	135	4.7	11.8	96	31	n/a	n/a	n/a	n/a
[truncated: 4 more columns]
