# Supplementary material for: Integrated miRNA/cytokine/chemokine profiling reveals severity-associated step changes and principal correlates of fatality in COVID-19
Source: iScience. 2021 Dec 20;25(1):103672. doi: 10.1016/j.isci.2021.103672 (PMC8686203; doi:10.1016/j.isci.2021.103672)
Supplement: Table S11: Forwards stepwise logistic regression miRNA/CC/disease outcome models, related to Figure 7 [file mmc12.xlsx]

## Sheet: 11. Outcome models
Table S11 (related to Figure 7): Forwards stepwise logistic regression miRNA/CC/disease outcome models.
CCL20 only model				CCL20/IL6/IL10/miR-451a model				3 miRNA/11 CC model
	Coefficients	P value			Coefficients	P value			Coefficients	P value
Intercept	-4.1778	4.88e-11		Intercept	-3.6451	0.00152		Intercept	-8.1567	0.00292
CCL20	0.7733	2.59e-07		CCL20	0.64481	6.53e-05		IL22	2.0283	1.25e-05
				IL6	0.27791	0.00184		CCL20	0.4984	0.0192
				miR-451a	-0.2156	0.02675		IL6	0.3825	0.00856
				IL10	0.33595	0.04862		IL17F	-2.6536	0.00452
								CCL17	-0.6937	0.00749
								CCL2	0.4258	0.02072
								IL10	-0.5077	0.05342
								CXCL5	0.4614	0.04262
								miR-451a	-0.2967	0.08512
								miR-495-3p	-0.5275	0.02298
								miR-4454	0.742	0.01438
